# Supplementary material for: No universal mathematical model for thermal performance curves across traits and taxonomic groups
Source: Nat Commun. 2024 Oct 14;15:8855. doi: 10.1038/s41467-024-53046-2 (PMC11473535; doi:10.1038/s41467-024-53046-2)
Supplement: Supplementary file 4 — Source Data [file 41467_2024_53046_MOESM4_ESM.xlsx]

## Sheet: Figure 1b
Figure 1b: measurements of net photosynthesis rate of Erigeron annuus at multiple temperatures
COLUMN	DESCRIPTION
temperature	The experimental temperature in °C
trait_value	Net photosynthesis rate measurement in units of mg CO2 dm−2 h−1
temperature	trait_value
0	10.8539
5	15.9964
10	17.7713
15	19.182
20	18.6814
25	16.9066
30	9.76168

## Sheet: Figure 2a + 2b + 2c
Figure 2a-c: distribution of kingdoms, most common phyla, and most common traits across our 2,739 thermal performance datasets
COLUMN	DESCRIPTION
ID	The identifier for a given thermal performance dataset
kingdom	The kingdom for a given thermal performance dataset
phylum	The phylum for a given thermal performance dataset
trait	The trait for a given thermal performance dataset
ID	kingdom	phylum	trait
6	Animalia	Arthropoda	other
15	Animalia	Chordata	other
20	Animalia	Chordata	other
40	Animalia	Chordata	other
61	Animalia	Chordata	other
65	Animalia	Arthropoda	other
66	Animalia	Arthropoda	other
70	Animalia	Arthropoda	other
71	Animalia	Arthropoda	other
72	Animalia	Arthropoda	other
73	Animalia	Arthropoda	other
74	Animalia	Arthropoda	other
75	Animalia	Arthropoda	other
76	Animalia	Arthropoda	other
79	Animalia	Arthropoda	other
140	Animalia	Chordata	other
205	Animalia	Arthropoda	other
220	Animalia	Arthropoda	other
229	Animalia	Chordata	other
252	Animalia	Chordata	other
263	Animalia	Chordata	other
264	Animalia	Arthropoda	other
266	Animalia	Arthropoda	other
279	Animalia	Chordata	other
280	Animalia	Chordata	other
281	Animalia	Chordata	other
287	Animalia	Arthropoda	other
288	Animalia	Arthropoda	other
289	Animalia	Arthropoda	other
290	Animalia	Arthropoda	other
293	Animalia	Arthropoda	other
307	Animalia	other	other
310	Animalia	other	other
311	Animalia	other	other
349	Animalia	Arthropoda	other
434	Animalia	other	other
438	Animalia	Arthropoda	other
440	Animalia	other	other
457	Animalia	other	other
461	Animalia	other	other
469	Animalia	other	other
470	Animalia	Arthropoda	other
477	Animalia	other	other
480	Animalia	other	other
494	Animalia	other	other
496	Animalia	other	other
504	Animalia	other	other
523	Animalia	other	other
524	Animalia	other	other
527	Animalia	other	other
592	Animalia	other	other
593	Animalia	other	other
595	Animalia	other	other
596	Animalia	other	other
597	Animalia	other	other
598	Animalia	other	other
599	Animalia	other	other
600	Animalia	other	other
601	Animalia	other	other
680	Animalia	Arthropoda	other
683	Animalia	Arthropoda	other
684	Animalia	Chordata	other
686	Animalia	Chordata	other
695	Animalia	Arthropoda	other
696	Animalia	Arthropoda	other
697	Animalia	Arthropoda	other
699	Animalia	Arthropoda	other
701	Animalia	Arthropoda	other
708	Animalia	Arthropoda	other
713	Animalia	Arthropoda	other
715	Animalia	Arthropoda	other
716	Animalia	Arthropoda	other
717	Animalia	Arthropoda	other
718	Animalia	Arthropoda	other
719	Animalia	Arthropoda	other
721	Animalia	Arthropoda	other
722	Animalia	Arthropoda	other
723	Animalia	Arthropoda	other
724	Animalia	Arthropoda	other
725	Animalia	Arthropoda	other
726	Animalia	Arthropoda	other
732	Animalia	Arthropoda	other
733	Animalia	Arthropoda	other
735	Animalia	Arthropoda	other
737	Animalia	Arthropoda	other
738	Animalia	Arthropoda	other
740	Animalia	Arthropoda	other
742	Animalia	Arthropoda	other
743	Animalia	Arthropoda	other
744	Animalia	Arthropoda	other
745	Animalia	Arthropoda	other
746	Animalia	Arthropoda	other
747	Animalia	Arthropoda	other
749	Animalia	Arthropoda	other
750	Animalia	Arthropoda	other
751	Animalia	Arthropoda	other
752	Animalia	Arthropoda	other
753	Animalia	Arthropoda	other
754	Animalia	Arthropoda	other
755	Animalia	Arthropoda	other
756	Animalia	Arthropoda	other
757	Animalia	Arthropoda	other
758	Animalia	Arthropoda	other
759	Animalia	Arthropoda	other
760	Animalia	Arthropoda	other
761	Animalia	Arthropoda	other
762	Animalia	Arthropoda	other
763	Animalia	Arthropoda	other
764	Animalia	Arthropoda	other
765	Animalia	Arthropoda	other
766	Animalia	Arthropoda	other
767	Animalia	Arthropoda	other
768	Animalia	Arthropoda	other
776	Animalia	Arthropoda	other
797	Animalia	Arthropoda	other
800	Animalia	Arthropoda	other
801	Animalia	Arthropoda	other
802	Animalia	Arthropoda	other
803	Animalia	Arthropoda	other
811	Animalia	other	other
836	Animalia	Arthropoda	other
1044	Animalia	Arthropoda	other
1045	Animalia	Arthropoda	other
1046	Animalia	Arthropoda	other
1047	Animalia	Arthropoda	other
1048	Animalia	Arthropoda	other
1049	Animalia	Arthropoda	other
1050	Animalia	Arthropoda	other
1051	Animalia	Arthropoda	other
36035	Animalia	other	other
36049	Animalia	Arthropoda	other
36059	Animalia	Arthropoda	other
36063	Animalia	Arthropoda	other
36070	Animalia	Arthropoda	other
36100	Animalia	Chordata	other
36103	Animalia	Chordata	other
36104	Animalia	Chordata	other
36105	Animalia	other	other
36106	Animalia	other	other
36110	Animalia	Arthropoda	other
36111	Animalia	Arthropoda	other
36112	Animalia	Arthropoda	other
36113	Animalia	Arthropoda	other
36130	Animalia	other	other
36131	Animalia	other	other
36143	Animalia	Arthropoda	other
36144	Animalia	Arthropoda	other
36146	Animalia	Arthropoda	other
36150	Animalia	other	other
36151	Animalia	other	other
36210	Animalia	other	other
36212	Animalia	Chordata	other
36213	Animalia	Chordata	other
36215	Animalia	Arthropoda	other
36216	Animalia	Arthropoda	other
36217	Animalia	Arthropoda	other
36218	Animalia	Arthropoda	other
36222	Animalia	other	other
36235	Animalia	Chordata	other
36256	Animalia	Arthropoda	other
36258	Animalia	other	other
36259	Animalia	Chordata	other
36260	Animalia	Chordata	other
36261	Animalia	Chordata	other
36274	Animalia	Chordata	other
36285	Animalia	other	other
36287	Animalia	Arthropoda	other
36290	NA	other	other
36292	Animalia	other	other
36293	Animalia	other	other
36297	Animalia	other	other
36298	Animalia	Arthropoda	other
36299	Animalia	Arthropoda	other
36300	Animalia	Arthropoda	other
36301	Animalia	Arthropoda	other
36302	Animalia	Arthropoda	other
36303	Animalia	Arthropoda	other
36328	Animalia	other	other
36331	Animalia	Chordata	other
36335	Animalia	Arthropoda	other
36352	Animalia	Chordata	other
36353	Animalia	Chordata	other
36354	Animalia	Chordata	other
36360	Animalia	Arthropoda	other
36378	Animalia	Arthropoda	other
36379	Animalia	Arthropoda	other
36380	Animalia	Arthropoda	other
36381	Animalia	Arthropoda	other
36382	Animalia	Arthropoda	other
36383	Animalia	Arthropoda	other
36384	Animalia	Arthropoda	other
36385	Animalia	Arthropoda	other
36386	Animalia	Arthropoda	other
36388	Animalia	Arthropoda	other
36389	Animalia	Arthropoda	other
36390	Animalia	Arthropoda	other
36391	Animalia	Arthropoda	other
36392	Animalia	Arthropoda	other
36393	Animalia	Arthropoda	other
36394	Animalia	Arthropoda	other
36395	Animalia	Arthropoda	other
36396	Animalia	Arthropoda	other
36397	Animalia	Arthropoda	other
36398	Animalia	Arthropoda	other
36399	Animalia	Arthropoda	other
36400	Animalia	Arthropoda	other
36401	Animalia	Arthropoda	other
36402	Animalia	Arthropoda	other
36403	Animalia	Arthropoda	other
36404	Animalia	Arthropoda	other
36405	Animalia	Arthropoda	other
36406	Animalia	Arthropoda	other
36407	Animalia	Arthropoda	other
36408	Animalia	Arthropoda	other
36409	Animalia	Arthropoda	other
36410	Animalia	Arthropoda	other
36411	Animalia	Arthropoda	other
36412	Animalia	Arthropoda	other
36413	Animalia	Arthropoda	other
36432	Animalia	other	other
36433	Animalia	other	other
36437	Animalia	other	other
36438	Animalia	other	other
36442	Animalia	Arthropoda	other
36455	Animalia	Arthropoda	other
36463	Animalia	Arthropoda	other
36483	Animalia	other	other
36484	Animalia	other	other
36485	Animalia	other	other
36488	Animalia	other	other
36489	Animalia	other	other
36503	Animalia	Chordata	other
36545	Animalia	Arthropoda	other
36546	Animalia	Arthropoda	other
36547	Animalia	Arthropoda	other
36548	Animalia	Arthropoda	other
36549	Animalia	Arthropoda	other
36550	Animalia	Arthropoda	other
36551	Animalia	Arthropoda	other
36552	Animalia	Arthropoda	other
36553	Animalia	Arthropoda	other
36554	Animalia	Arthropoda	other
36559	Animalia	Arthropoda	other
36560	Animalia	Arthropoda	other
36565	Animalia	Arthropoda	other
36567	Animalia	Arthropoda	other
36568	Animalia	Arthropoda	other
36573	Animalia	Arthropoda	other
36574	Animalia	Arthropoda	other
36579	Animalia	Arthropoda	other
36606	Animalia	Arthropoda	other
36675	Animalia	other	other
36676	Animalia	other	other
36678	Animalia	other	other
36679	Animalia	other	other
36680	Animalia	other	other
36681	Animalia	other	other
36682	Animalia	other	other
36683	Animalia	other	other
36684	Animalia	other	other
36685	Animalia	other	other
36686	Animalia	other	other
36687	Animalia	other	other
36688	Animalia	other	other
36689	Animalia	other	other
36690	Animalia	other	other
36691	Animalia	other	other
36692	Animalia	other	other
36693	Animalia	other	other
36701	Animalia	Arthropoda	other
36702	Animalia	Arthropoda	other
37340	Animalia	Arthropoda	other
37341	Animalia	Arthropoda	other
37342	Animalia	Arthropoda	other
37343	Animalia	Arthropoda	other
37344	Animalia	Arthropoda	other
37351	Animalia	Chordata	other
37353	Animalia	Chordata	other
37354	Animalia	Chordata	other
37355	Animalia	Chordata	other
37356	Animalia	Chordata	other
37357	Animalia	Chordata	other
37358	Animalia	Chordata	other
37361	Animalia	Chordata	other
37362	Animalia	Chordata	other
37363	Animalia	Chordata	other
37364	Animalia	Chordata	other
37367	Animalia	other	other
37371	Animalia	other	other
37400	Animalia	other	other
37401	Animalia	other	other
37402	Animalia	other	other
37404	Animalia	other	other
37405	Animalia	other	other
37406	Animalia	other	other
37446	Animalia	other	other
37483	Animalia	Arthropoda	other
37487	Animalia	Arthropoda	other
37488	Animalia	Arthropoda	other
37514	Animalia	Arthropoda	other
37642	Animalia	other	other
37643	Animalia	other	other
37644	Animalia	other	other
37645	Animalia	other	other
37646	Animalia	other	other
37647	Animalia	Chordata	other
37680	Animalia	Chordata	other
37682	Animalia	Chordata	other
37683	Animalia	Chordata	other
37684	Animalia	Chordata	other
37685	Animalia	Chordata	other
37686	Animalia	Chordata	other
37687	Animalia	Chordata	other
37701	Animalia	other	other
37711	Animalia	other	other
37719	Animalia	other	other
37720	Animalia	other	other
37721	Animalia	other	other
37722	Animalia	other	other
37864	Animalia	other	other
37867	Animalia	other	other
37871	Animalia	other	other
37933	Animalia	other	other
37935	Animalia	other	other
37936	Animalia	other	other
37937	Animalia	other	other
37938	Animalia	other	other
37939	Animalia	other	other
37940	Animalia	other	other
37987	Animalia	Chordata	other
37988	Animalia	Chordata	other
37989	Animalia	Chordata	other
37990	Animalia	Chordata	other
37991	Animalia	Chordata	other
37992	Animalia	Chordata	other
37993	Animalia	Chordata	other
37994	Animalia	Chordata	other
37995	Animalia	Chordata	other
37996	Animalia	Chordata	other
38015	Animalia	Arthropoda	other
38017	Animalia	Arthropoda	other
38018	Animalia	Arthropoda	other
38027	Animalia	Arthropoda	other
38029	Animalia	Arthropoda	other
38038	Animalia	other	other
38064	Animalia	Chordata	other
38065	Animalia	Chordata	other
38066	Animalia	Chordata	other
38093	Animalia	Chordata	other
38094	Animalia	Chordata	other
38096	Animalia	other	other
38115	Animalia	Chordata	other
38122	Animalia	Chordata	other
38123	Animalia	Chordata	other
38124	Animalia	Chordata	other
38176	Animalia	Chordata	other
38177	Animalia	Chordata	other
38178	Animalia	Chordata	other
38179	Animalia	Chordata	other
38254	Animalia	Arthropoda	other
38267	Animalia	other	other
38291	Animalia	Arthropoda	other
38292	Animalia	Arthropoda	other
38293	Animalia	Arthropoda	other
38294	Animalia	Arthropoda	other
38298	Animalia	other	other
38299	Animalia	other	other
38300	Animalia	other	other
38301	Animalia	other	other
38311	Animalia	Arthropoda	other
38316	Animalia	Arthropoda	other
38317	Animalia	Arthropoda	other
38318	Animalia	Arthropoda	other
38320	Animalia	Arthropoda	other
38325	Animalia	other	other
38330	Animalia	other	other
38354	Animalia	other	other
38355	Animalia	other	other
38356	Animalia	other	other
38357	Animalia	other	other
38358	Animalia	other	other
38363	Animalia	Chordata	other
38364	Animalia	Chordata	other
38365	Animalia	Chordata	other
38366	Animalia	Chordata	other
38367	Animalia	Chordata	other
38383	Animalia	Arthropoda	other
38387	Animalia	Arthropoda	other
38388	Animalia	Arthropoda	other
38389	Animalia	Arthropoda	other
38390	Animalia	Arthropoda	other
38391	Animalia	Arthropoda	other
38392	Animalia	Arthropoda	other
38393	Animalia	Arthropoda	other
38394	Animalia	Arthropoda	other
39169	Animalia	Arthropoda	other
39171	Animalia	Arthropoda	other
39175	Animalia	Arthropoda	other
39178	Animalia	Arthropoda	other
39180	Animalia	Arthropoda	other
39182	Animalia	Arthropoda	other
39183	Animalia	Arthropoda	other
39186	Animalia	Arthropoda	other
39187	Animalia	Arthropoda	other
39188	Animalia	Arthropoda	other
39196	Animalia	Arthropoda	other
39208	Animalia	Arthropoda	other
39209	Animalia	Arthropoda	other
39211	Animalia	Arthropoda	other
39212	Animalia	Arthropoda	other
39213	Animalia	Arthropoda	other
39214	Animalia	Arthropoda	other
39215	Animalia	Arthropoda	other
39216	Animalia	Arthropoda	other
39230	Animalia	Arthropoda	other
39231	Animalia	Arthropoda	other
39232	Animalia	Arthropoda	other
39235	Animalia	Arthropoda	other
39241	Animalia	other	other
39244	Animalia	other	other
39245	Animalia	other	other
39246	Animalia	other	other
39247	Animalia	other	other
39248	Animalia	other	other
39249	Animalia	other	other
39250	Animalia	other	other
39251	Animalia	other	other
39253	Animalia	other	other
39254	Animalia	other	other
39255	Animalia	other	other
39256	Animalia	other	other
39381	Animalia	Arthropoda	other
39382	Animalia	Arthropoda	other
39408	Animalia	Arthropoda	other
39409	Animalia	Arthropoda	other
39414	Animalia	Arthropoda	other
39417	Animalia	Arthropoda	other
39418	Animalia	Arthropoda	other
39419	Animalia	Arthropoda	other
39420	Animalia	Arthropoda	other
39421	Animalia	Arthropoda	other
39422	Animalia	Arthropoda	other
39535	Animalia	Arthropoda	other
39536	Animalia	Arthropoda	other
39537	Animalia	Arthropoda	other
39538	Animalia	Arthropoda	other
39539	Animalia	Arthropoda	other
39540	Animalia	Arthropoda	other
39541	Animalia	Arthropoda	other
39542	Animalia	Arthropoda	other
39545	Animalia	Arthropoda	other
39546	Animalia	Arthropoda	other
39547	Animalia	Arthropoda	other
39552	Chromista	other	other
39553	Chromista	other	other
39554	Chromista	other	other
39557	Animalia	Arthropoda	other
39558	Animalia	Arthropoda	other
39561	Animalia	Arthropoda	other
39562	Animalia	Arthropoda	other
39563	Animalia	Arthropoda	other
39564	Animalia	Arthropoda	other
39565	Animalia	Arthropoda	other
39566	Animalia	Arthropoda	other
39569	Animalia	Arthropoda	other
39570	Animalia	Arthropoda	other
39573	Animalia	Arthropoda	other
39574	Animalia	Arthropoda	other
39575	Animalia	Chordata	other
39576	Animalia	Arthropoda	other
39577	Animalia	Arthropoda	other
39578	Animalia	Arthropoda	other
39579	Animalia	Arthropoda	other
39580	Animalia	Arthropoda	other
39581	Animalia	Arthropoda	other
39587	Animalia	Arthropoda	other
39593	Animalia	Arthropoda	other
39594	Animalia	Arthropoda	other
39597	Plantae	Chlorophyta	other
39598	Plantae	Chlorophyta	other
39599	Plantae	Streptophyta	other
39600	Plantae	Streptophyta	other
39601	Plantae	Streptophyta	other
39603	Plantae	Streptophyta	other
39604	Plantae	Streptophyta	other
39605	Chromista	other	other
39606	Chromista	other	other
39607	Chromista	other	other
39608	Plantae	Streptophyta	other
39609	Plantae	Streptophyta	other
39610	Plantae	Streptophyta	other
39611	Plantae	Streptophyta	other
39612	Plantae	Streptophyta	other
39613	Plantae	Streptophyta	other
39614	Plantae	Streptophyta	other
39617	Animalia	Arthropoda	other
39618	Animalia	Arthropoda	other
39619	Animalia	Arthropoda	other
39620	Animalia	Arthropoda	other
39621	Animalia	Arthropoda	other
39622	Animalia	Arthropoda	other
39623	Animalia	Arthropoda	other
39624	Animalia	Arthropoda	other
39625	Animalia	Arthropoda	other
39626	Animalia	Arthropoda	other
39628	Animalia	Arthropoda	other
39629	Animalia	Arthropoda	other
39630	Animalia	Arthropoda	other
39631	Animalia	Arthropoda	other
39637	Protozoa	other	other
39638	Animalia	Arthropoda	other
39639	Animalia	Arthropoda	other
39641	Animalia	Arthropoda	other
39642	Animalia	Arthropoda	other
39652	Animalia	Chordata	other
39653	Animalia	Chordata	other
39654	Animalia	Arthropoda	other
39655	Animalia	Arthropoda	other
39659	Animalia	Arthropoda	other
39660	Animalia	Arthropoda	other
39661	Animalia	Arthropoda	other
39665	Animalia	Arthropoda	other
39666	Plantae	Streptophyta	other
39667	Bacteria	Proteobacteria	other
39668	Bacteria	Proteobacteria	other
39669	Plantae	Chlorophyta	other
39670	Plantae	other	other
39671	Chromista	other	other
39672	Bacteria	Cyanobacteria	other
39673	Animalia	Arthropoda	other
39674	Animalia	Arthropoda	other
39675	Animalia	Arthropoda	other
39676	Animalia	Arthropoda	other
39677	Animalia	Arthropoda	other
39678	Animalia	Arthropoda	other
39691	Animalia	Arthropoda	other
39692	Animalia	Arthropoda	other
39693	Animalia	Arthropoda	other
39694	Animalia	Arthropoda	other
39695	Animalia	Arthropoda	other
39696	Animalia	Arthropoda	other
39697	Fungi	Ascomycota	Radial Growth Rate
39698	Fungi	Ascomycota	Radial Growth Rate
39699	Fungi	Ascomycota	Radial Growth Rate
39700	Fungi	Ascomycota	Radial Growth Rate
39701	Fungi	Ascomycota	Radial Growth Rate
39702	Fungi	Ascomycota	Radial Growth Rate
39703	Fungi	Ascomycota	Radial Growth Rate
39704	Fungi	Ascomycota	Radial Growth Rate
39705	Fungi	Ascomycota	Radial Growth Rate
39706	Fungi	Ascomycota	Radial Growth Rate
39707	Fungi	Ascomycota	Radial Growth Rate
39708	Fungi	Ascomycota	Radial Growth Rate
39709	Fungi	Ascomycota	Radial Growth Rate
39710	Fungi	Ascomycota	Radial Growth Rate
39711	Fungi	Ascomycota	Radial Growth Rate
39712	Fungi	Ascomycota	Radial Growth Rate
39713	Fungi	Ascomycota	Radial Growth Rate
39714	Fungi	Ascomycota	Radial Growth Rate
39715	Fungi	Ascomycota	Radial Growth Rate
39716	Fungi	Ascomycota	Radial Growth Rate
39717	Fungi	Ascomycota	Radial Growth Rate
39718	Fungi	Ascomycota	Radial Growth Rate
39719	Fungi	Ascomycota	Radial Growth Rate
39720	Fungi	Ascomycota	Radial Growth Rate
39721	Fungi	Ascomycota	Radial Growth Rate
39722	Fungi	Ascomycota	Radial Growth Rate
39723	Fungi	Ascomycota	Radial Growth Rate
39724	Fungi	Ascomycota	Radial Growth Rate
39725	Fungi	Ascomycota	Radial Growth Rate
39726	Fungi	Ascomycota	Radial Growth Rate
39727	Fungi	Ascomycota	Radial Growth Rate
39728	Fungi	Ascomycota	Radial Growth Rate
39729	Fungi	Ascomycota	Radial Growth Rate
39730	Fungi	Ascomycota	Radial Growth Rate
39731	Fungi	Ascomycota	Radial Growth Rate
39732	Fungi	Ascomycota	Radial Growth Rate
39733	Fungi	Ascomycota	Radial Growth Rate
39734	Fungi	Ascomycota	Radial Growth Rate
39735	Fungi	Ascomycota	Radial Growth Rate
39736	Fungi	Ascomycota	Radial Growth Rate
39737	Fungi	Ascomycota	Radial Growth Rate
39738	Fungi	Ascomycota	Radial Growth Rate
39739	Fungi	Ascomycota	Radial Growth Rate
39740	Fungi	Ascomycota	Radial Growth Rate
39741	Fungi	Ascomycota	Radial Growth Rate
39742	Fungi	Ascomycota	Radial Growth Rate
39743	Fungi	Ascomycota	Radial Growth Rate
39744	Fungi	Ascomycota	Radial Growth Rate
39745	Fungi	Ascomycota	Radial Growth Rate
39746	Fungi	Ascomycota	Radial Growth Rate
39747	Fungi	Ascomycota	Radial Growth Rate
39748	Fungi	Ascomycota	Radial Growth Rate
39749	Fungi	Ascomycota	Radial Growth Rate
39750	Fungi	Ascomycota	Radial Growth Rate
39751	Fungi	Ascomycota	Radial Growth Rate
39752	Fungi	Ascomycota	Radial Growth Rate
39753	Fungi	Ascomycota	Radial Growth Rate
39754	Fungi	Ascomycota	Radial Growth Rate
39755	Fungi	Ascomycota	Radial Growth Rate
39756	Fungi	Ascomycota	Radial Growth Rate
39757	Fungi	Ascomycota	Radial Growth Rate
39758	Fungi	Ascomycota	Radial Growth Rate
39759	Fungi	Ascomycota	Radial Growth Rate
39760	Fungi	Ascomycota	Radial Growth Rate
39761	Fungi	Ascomycota	Radial Growth Rate
39762	Fungi	Ascomycota	Radial Growth Rate
39763	Fungi	Ascomycota	Radial Growth Rate
39764	Fungi	Ascomycota	Radial Growth Rate
39765	Fungi	Ascomycota	Radial Growth Rate
39766	Fungi	Ascomycota	Radial Growth Rate
39767	Fungi	Ascomycota	Radial Growth Rate
39768	Fungi	Ascomycota	Radial Growth Rate
39769	Fungi	Ascomycota	Radial Growth Rate
39770	Fungi	Ascomycota	Radial Growth Rate
39771	Fungi	Ascomycota	Radial Growth Rate
39772	Fungi	Ascomycota	Radial Growth Rate
39773	Fungi	Ascomycota	Radial Growth Rate
39774	Fungi	Ascomycota	Radial Growth Rate
39775	Fungi	Ascomycota	Radial Growth Rate
39776	Fungi	Ascomycota	Radial Growth Rate
39777	Fungi	Ascomycota	Radial Growth Rate
39778	Fungi	Ascomycota	Radial Growth Rate
39779	Fungi	Ascomycota	Radial Growth Rate
39780	Fungi	Ascomycota	Radial Growth Rate
39781	Fungi	Ascomycota	Radial Growth Rate
39782	Fungi	Ascomycota	Radial Growth Rate
39783	Fungi	Ascomycota	Radial Growth Rate
39784	Fungi	Ascomycota	Radial Growth Rate
39785	Fungi	Ascomycota	Radial Growth Rate
39786	Fungi	Ascomycota	Radial Growth Rate
39787	Fungi	Ascomycota	Radial Growth Rate
39788	Fungi	Ascomycota	Radial Growth Rate
39789	Fungi	Ascomycota	Radial Growth Rate
39790	Fungi	Ascomycota	Radial Growth Rate
39791	Fungi	Ascomycota	Radial Growth Rate
39792	Fungi	Ascomycota	Radial Growth Rate
39793	Fungi	Ascomycota	Radial Growth Rate
39794	Fungi	Ascomycota	Radial Growth Rate
39795	Fungi	Ascomycota	Radial Growth Rate
39796	Fungi	Ascomycota	Radial Growth Rate
39797	Fungi	Ascomycota	Radial Growth Rate
39798	Fungi	Ascomycota	Radial Growth Rate
39799	Fungi	Ascomycota	Radial Growth Rate
39800	Fungi	Ascomycota	Radial Growth Rate
39801	Fungi	Ascomycota	Radial Growth Rate
39802	Fungi	Ascomycota	Radial Growth Rate
39803	Fungi	Ascomycota	Radial Growth Rate
39804	Fungi	Ascomycota	Radial Growth Rate
39805	Fungi	Ascomycota	Radial Growth Rate
39806	Fungi	Ascomycota	Radial Growth Rate
39807	Fungi	Ascomycota	Radial Growth Rate
39808	Fungi	Ascomycota	Radial Growth Rate
39809	Fungi	Ascomycota	Radial Growth Rate
39810	Fungi	Ascomycota	Radial Growth Rate
39811	Fungi	Ascomycota	Radial Growth Rate
39812	Fungi	Ascomycota	Radial Growth Rate
39813	Fungi	Ascomycota	Radial Growth Rate
39814	Fungi	Ascomycota	Radial Growth Rate
39815	Fungi	Ascomycota	Radial Growth Rate
39816	Fungi	Ascomycota	Radial Growth Rate
39817	Fungi	Ascomycota	Radial Growth Rate
39818	Fungi	Ascomycota	Radial Growth Rate
39819	Fungi	Ascomycota	Radial Growth Rate
39820	Fungi	Ascomycota	Radial Growth Rate
39821	Fungi	Ascomycota	Radial Growth Rate
39822	Fungi	Ascomycota	Radial Growth Rate
39823	Fungi	Ascomycota	Radial Growth Rate
39824	Fungi	Ascomycota	Radial Growth Rate
39825	Fungi	Ascomycota	Radial Growth Rate
39826	Fungi	Ascomycota	Radial Growth Rate
39827	Fungi	Ascomycota	Radial Growth Rate
39828	Fungi	Ascomycota	Radial Growth Rate
39829	Fungi	Ascomycota	Radial Growth Rate
39830	Fungi	Ascomycota	Radial Growth Rate
39831	Fungi	Ascomycota	Radial Growth Rate
39832	Fungi	Ascomycota	Radial Growth Rate
39833	Fungi	Ascomycota	Radial Growth Rate
39834	Fungi	Ascomycota	Radial Growth Rate
39836	Animalia	Chordata	other
39839	Animalia	Chordata	other
39844	Animalia	Chordata	other
39845	Animalia	Chordata	other
39846	Animalia	Chordata	other
39847	Animalia	Chordata	other
39848	Animalia	Chordata	other
39849	Animalia	Chordata	other
39850	Animalia	Chordata	other
39851	Animalia	Chordata	other
39852	Animalia	Chordata	other
39853	Animalia	Chordata	other
39856	Animalia	Chordata	other
39862	Animalia	Chordata	other
39864	Animalia	Chordata	other
39881	Animalia	Chordata	other
39912	Animalia	Chordata	other
39990	Animalia	Chordata	other
39997	Animalia	Chordata	other
39999	Animalia	Chordata	other
40000	Animalia	Chordata	other
40001	Animalia	Chordata	other
40002	Animalia	Chordata	other
40003	Animalia	Chordata	other
40005	Animalia	Chordata	other
40007	Animalia	Chordata	other
40008	Animalia	Chordata	other
40009	Animalia	Chordata	other
40010	Animalia	Chordata	other
40011	Animalia	Chordata	other
40012	Animalia	Chordata	other
40015	Animalia	Chordata	other
40018	Animalia	Chordata	other
40020	Animalia	Chordata	other
40023	Animalia	Chordata	other
40024	Animalia	Chordata	other
40025	Animalia	Chordata	other
40026	Animalia	Chordata	other
40027	Animalia	Chordata	other
40028	Animalia	Chordata	other
40029	Bacteria	other	other
40030	Bacteria	other	Specific Growth Rate
40031	Bacteria	other	other
40032	Bacteria	other	Specific Growth Rate
40033	Bacteria	other	other
40034	Bacteria	other	Specific Growth Rate
40035	Bacteria	other	other
40036	Bacteria	other	Specific Growth Rate
40037	Bacteria	other	other
40038	Bacteria	other	Specific Growth Rate
40039	Bacteria	other	Specific Growth Rate
40041	Archaea	other	Specific Growth Rate
40043	Bacteria	Proteobacteria	other
40044	Bacteria	Proteobacteria	other
40047	Bacteria	other	Specific Growth Rate
40048	Bacteria	other	Specific Growth Rate
40052	Archaea	other	Specific Growth Rate
40053	Bacteria	other	Specific Growth Rate
40054	Bacteria	other	Specific Growth Rate
40056	Bacteria	other	Specific Growth Rate
40057	Bacteria	Proteobacteria	Specific Growth Rate
40058	Bacteria	Proteobacteria	Specific Growth Rate
40059	Bacteria	Proteobacteria	Specific Growth Rate
40060	Bacteria	Proteobacteria	Specific Growth Rate
40061	Bacteria	other	Specific Growth Rate
40062	Archaea	other	Specific Growth Rate
40063	Archaea	other	Specific Growth Rate
40064	Archaea	other	other
40065	Archaea	other	other
40066	Bacteria	Proteobacteria	Specific Growth Rate
40067	Bacteria	other	Specific Growth Rate
40068	Bacteria	other	Specific Growth Rate
40069	Bacteria	other	Specific Growth Rate
40070	Bacteria	Proteobacteria	Specific Growth Rate
40071	Bacteria	Proteobacteria	Specific Growth Rate
40072	Bacteria	other	Specific Growth Rate
40073	Bacteria	other	Specific Growth Rate
40074	Bacteria	other	Specific Growth Rate
40075	Archaea	other	Specific Growth Rate
40076	Bacteria	other	Specific Growth Rate
40077	Bacteria	other	Specific Growth Rate
40080	Archaea	other	Specific Growth Rate
40082	Archaea	other	other
40083	Archaea	other	other
40084	Archaea	other	Specific Growth Rate
40085	Archaea	other	Specific Growth Rate
40086	Bacteria	other	Specific Growth Rate
40087	Archaea	other	Specific Growth Rate
40088	Bacteria	Proteobacteria	Specific Growth Rate
40089	Bacteria	other	Specific Growth Rate
40090	Archaea	other	other
40091	Bacteria	other	Specific Growth Rate
40092	Bacteria	other	Specific Growth Rate
40093	Archaea	other	Specific Growth Rate
40094	Bacteria	other	Specific Growth Rate
40095	Bacteria	other	Specific Growth Rate
40096	Archaea	other	Specific Growth Rate
40097	Bacteria	other	Specific Growth Rate
40098	Archaea	other	Specific Growth Rate
40100	Bacteria	other	Specific Growth Rate
40101	Archaea	other	Specific Growth Rate
40102	Archaea	other	Specific Growth Rate
40103	Archaea	other	other
40104	Archaea	other	other
40105	Bacteria	other	Specific Growth Rate
40106	Bacteria	other	Specific Growth Rate
40107	Bacteria	other	Specific Growth Rate
40109	Bacteria	Proteobacteria	Specific Growth Rate
40110	Bacteria	Proteobacteria	Specific Growth Rate
40111	Archaea	other	Specific Growth Rate
40112	Bacteria	other	Specific Growth Rate
40113	Archaea	other	other
40114	Archaea	other	other
40116	Bacteria	other	Specific Growth Rate
40118	Archaea	other	Specific Growth Rate
40120	Bacteria	other	Specific Growth Rate
40121	Archaea	other	Specific Growth Rate
40124	Archaea	other	Specific Growth Rate
40125	Archaea	other	Specific Growth Rate
40126	Archaea	other	Specific Growth Rate
40129	Bacteria	other	Specific Growth Rate
40130	Bacteria	other	Specific Growth Rate
40131	Bacteria	other	Specific Growth Rate
40132	Bacteria	other	other
40133	Bacteria	other	Specific Growth Rate
40134	Archaea	other	Specific Growth Rate
40135	Archaea	other	Specific Growth Rate
40136	Archaea	other	Specific Growth Rate
40137	Archaea	other	Specific Growth Rate
40138	Archaea	other	Specific Growth Rate
40139	Bacteria	Proteobacteria	Specific Growth Rate
40140	Bacteria	other	Specific Growth Rate
40141	Archaea	other	Specific Growth Rate
40142	Bacteria	Proteobacteria	Specific Growth Rate
40143	Archaea	other	Specific Growth Rate
40144	Archaea	other	Specific Growth Rate
40145	Archaea	other	Specific Growth Rate
40146	Bacteria	other	Specific Growth Rate
40147	Bacteria	other	Specific Growth Rate
40148	Bacteria	other	Specific Growth Rate
40149	Archaea	other	Specific Growth Rate
40150	Bacteria	other	Specific Growth Rate
40153	Bacteria	other	Specific Growth Rate
40154	Archaea	other	Specific Growth Rate
40156	Bacteria	other	Specific Growth Rate
40157	Bacteria	Proteobacteria	Specific Growth Rate
40158	Bacteria	other	Specific Growth Rate
40159	Bacteria	other	Specific Growth Rate
40160	Bacteria	other	Specific Growth Rate
40161	Bacteria	other	Specific Growth Rate
40162	Bacteria	other	Specific Growth Rate
40163	Bacteria	Proteobacteria	Specific Growth Rate
40164	Bacteria	Proteobacteria	Specific Growth Rate
40165	Bacteria	Proteobacteria	Specific Growth Rate
40166	Bacteria	other	Specific Growth Rate
40167	Bacteria	Proteobacteria	Specific Growth Rate
40168	Bacteria	Proteobacteria	Specific Growth Rate
40169	Bacteria	Proteobacteria	Specific Growth Rate
40170	Bacteria	other	Specific Growth Rate
40171	Bacteria	Proteobacteria	Specific Growth Rate
40172	Bacteria	Proteobacteria	Specific Growth Rate
40173	Bacteria	Proteobacteria	Specific Growth Rate
40174	Bacteria	Proteobacteria	Specific Growth Rate
40178	Bacteria	other	Specific Growth Rate
40181	Archaea	other	Specific Growth Rate
40182	Archaea	other	Specific Growth Rate
40183	Bacteria	Cyanobacteria	Specific Growth Rate
40184	Bacteria	Cyanobacteria	other
40185	Bacteria	other	Specific Growth Rate
40186	Bacteria	other	Specific Growth Rate
40187	Bacteria	other	other
40188	Archaea	other	Specific Growth Rate
40189	Bacteria	other	Specific Growth Rate
40190	Bacteria	other	Specific Growth Rate
40191	Bacteria	other	Specific Growth Rate
40192	Bacteria	Proteobacteria	Specific Growth Rate
40193	Bacteria	Proteobacteria	Specific Growth Rate
40194	Bacteria	Proteobacteria	Specific Growth Rate
40195	Bacteria	Proteobacteria	Specific Growth Rate
40196	Bacteria	Proteobacteria	Specific Growth Rate
40197	Bacteria	Proteobacteria	Specific Growth Rate
40198	Bacteria	Proteobacteria	Specific Growth Rate
40199	Archaea	other	other
40200	Bacteria	other	other
40201	Bacteria	Proteobacteria	Specific Growth Rate
40203	Bacteria	Cyanobacteria	Specific Growth Rate
40204	Bacteria	Cyanobacteria	Specific Growth Rate
40205	Bacteria	Cyanobacteria	Specific Growth Rate
40206	Bacteria	Cyanobacteria	Specific Growth Rate
40207	Bacteria	Cyanobacteria	other
40208	Bacteria	Cyanobacteria	other
40209	Bacteria	Cyanobacteria	other
40210	Bacteria	Cyanobacteria	other
40211	Bacteria	Cyanobacteria	other
40212	Bacteria	Cyanobacteria	other
40213	Bacteria	Cyanobacteria	other
40214	Bacteria	Cyanobacteria	other
40215	Bacteria	Cyanobacteria	other
40216	Bacteria	Cyanobacteria	other
40217	Bacteria	other	Specific Growth Rate
40218	Bacteria	other	Specific Growth Rate
40219	Bacteria	other	Specific Growth Rate
40220	Bacteria	other	Specific Growth Rate
40221	Bacteria	Proteobacteria	Specific Growth Rate
40222	Bacteria	Proteobacteria	Specific Growth Rate
40223	Bacteria	other	Specific Growth Rate
40224	Bacteria	Proteobacteria	Specific Growth Rate
40225	Bacteria	Proteobacteria	Specific Growth Rate
40226	Bacteria	Proteobacteria	Specific Growth Rate
40227	Bacteria	other	Specific Growth Rate
40228	Bacteria	Proteobacteria	other
40229	Bacteria	other	Specific Growth Rate
40230	Archaea	other	Specific Growth Rate
40231	Bacteria	Proteobacteria	Specific Growth Rate
40232	Bacteria	other	Specific Growth Rate
40233	Bacteria	other	Specific Growth Rate
40235	Bacteria	other	Specific Growth Rate
40237	Bacteria	other	Specific Growth Rate
40238	Bacteria	other	Specific Growth Rate
40239	Bacteria	other	Specific Growth Rate
40240	Bacteria	other	Specific Growth Rate
40241	Archaea	other	Specific Growth Rate
40242	Archaea	other	Specific Growth Rate
40243	Bacteria	other	Specific Growth Rate
40244	Bacteria	other	Specific Growth Rate
40245	Archaea	other	Specific Growth Rate
40246	Archaea	other	Specific Growth Rate
40247	Archaea	other	Specific Growth Rate
40249	Bacteria	Proteobacteria	Specific Growth Rate
40250	Bacteria	other	other
40251	Bacteria	other	other
40252	Bacteria	other	Specific Growth Rate
40253	Bacteria	other	Specific Growth Rate
40254	Bacteria	other	Specific Growth Rate
40255	Bacteria	other	Specific Growth Rate
40256	Bacteria	other	Specific Growth Rate
40257	Bacteria	Proteobacteria	Specific Growth Rate
40258	Bacteria	Proteobacteria	Specific Growth Rate
40259	Bacteria	Proteobacteria	Specific Growth Rate
40260	Bacteria	other	Specific Growth Rate
40261	Bacteria	other	Specific Growth Rate
40262	Bacteria	other	Specific Growth Rate
40263	Bacteria	other	Specific Growth Rate
40264	Archaea	other	Specific Growth Rate
40265	Bacteria	Proteobacteria	Specific Growth Rate
40266	Bacteria	Proteobacteria	Specific Growth Rate
40267	Archaea	other	Specific Growth Rate
40268	Bacteria	other	Specific Growth Rate
40269	Bacteria	other	Specific Growth Rate
40270	Bacteria	other	Specific Growth Rate
40271	Bacteria	other	Specific Growth Rate
40272	Archaea	other	Specific Growth Rate
40273	Bacteria	Proteobacteria	Specific Growth Rate
40274	Bacteria	Proteobacteria	Specific Growth Rate
40275	Bacteria	other	Specific Growth Rate
40278	Bacteria	other	Specific Growth Rate
40279	Bacteria	other	Specific Growth Rate
40281	Bacteria	other	Specific Growth Rate
40282	Bacteria	other	Specific Growth Rate
40283	Bacteria	other	Specific Growth Rate
40284	Bacteria	other	Specific Growth Rate
40285	Bacteria	other	Specific Growth Rate
40290	Bacteria	other	Specific Growth Rate
40296	Bacteria	other	Specific Growth Rate
40297	Bacteria	other	Specific Growth Rate
40298	Bacteria	other	Specific Growth Rate
40299	Bacteria	other	Specific Growth Rate
40300	Bacteria	other	Specific Growth Rate
40301	Bacteria	other	Specific Growth Rate
40302	Bacteria	other	Specific Growth Rate
40303	Bacteria	other	Specific Growth Rate
40305	Bacteria	other	Specific Growth Rate
40306	Bacteria	other	Specific Growth Rate
40307	Bacteria	other	Specific Growth Rate
40308	Bacteria	other	Specific Growth Rate
40309	Bacteria	other	Specific Growth Rate
40310	Bacteria	other	Specific Growth Rate
40311	Bacteria	other	Specific Growth Rate
40312	Bacteria	other	Specific Growth Rate
40313	Bacteria	other	Specific Growth Rate
40314	Bacteria	other	Specific Growth Rate
40315	Bacteria	other	Specific Growth Rate
40316	Bacteria	other	Specific Growth Rate
40318	Bacteria	other	Specific Growth Rate
40319	Bacteria	other	Specific Growth Rate
40320	Bacteria	other	Specific Growth Rate
40321	Bacteria	other	Specific Growth Rate
40322	Bacteria	other	Specific Growth Rate
40323	Bacteria	other	Specific Growth Rate
40324	Bacteria	other	Specific Growth Rate
40325	Bacteria	other	Specific Growth Rate
40327	Bacteria	other	Specific Growth Rate
40328	Bacteria	other	Specific Growth Rate
40329	Bacteria	other	Specific Growth Rate
40330	Bacteria	other	Specific Growth Rate
40332	Bacteria	other	Specific Growth Rate
40333	Bacteria	other	Specific Growth Rate
40334	Bacteria	other	Specific Growth Rate
40335	Bacteria	other	Specific Growth Rate
40336	Bacteria	other	Specific Growth Rate
40337	Bacteria	other	Specific Growth Rate
40340	Bacteria	other	Specific Growth Rate
40341	Bacteria	other	Specific Growth Rate
40343	Bacteria	other	Specific Growth Rate
40344	Bacteria	other	Specific Growth Rate
40345	Bacteria	other	Specific Growth Rate
40346	Archaea	other	other
40347	Bacteria	Proteobacteria	other
40348	Bacteria	Proteobacteria	other
40349	Bacteria	Proteobacteria	other
40350	Archaea	other	other
40351	Archaea	other	other
40352	Bacteria	other	other
40353	Bacteria	other	other
40354	Bacteria	other	other
40355	Bacteria	other	other
40356	Archaea	other	other
40357	Archaea	other	other
40358	Archaea	other	Specific Growth Rate
40359	Archaea	other	Specific Growth Rate
40360	Archaea	other	Specific Growth Rate
40361	Bacteria	other	Specific Growth Rate
40362	Bacteria	Proteobacteria	Specific Growth Rate
40363	Bacteria	Proteobacteria	Specific Growth Rate
40364	Bacteria	Proteobacteria	Specific Growth Rate
40365	Bacteria	Proteobacteria	Specific Growth Rate
40366	Bacteria	other	Specific Growth Rate
40367	Bacteria	other	Specific Growth Rate
40368	Bacteria	other	Specific Growth Rate
40369	Bacteria	Proteobacteria	Specific Growth Rate
40370	Bacteria	Proteobacteria	other
40371	Bacteria	Proteobacteria	Specific Growth Rate
40372	Bacteria	Proteobacteria	other
40373	Archaea	other	Specific Growth Rate
40374	Archaea	other	Specific Growth Rate
40375	Bacteria	Proteobacteria	Specific Growth Rate
40376	Bacteria	other	Specific Growth Rate
40377	Bacteria	other	Specific Growth Rate
40378	Bacteria	other	Specific Growth Rate
40379	Bacteria	other	other
40380	Bacteria	other	Specific Growth Rate
40381	Archaea	other	Specific Growth Rate
40382	Archaea	other	Specific Growth Rate
40383	Bacteria	other	Specific Growth Rate
40384	Bacteria	Proteobacteria	Specific Growth Rate
40385	Bacteria	Proteobacteria	Specific Growth Rate
40386	Bacteria	Proteobacteria	Specific Growth Rate
40387	Bacteria	Proteobacteria	Specific Growth Rate
40388	Bacteria	Proteobacteria	Specific Growth Rate
40389	Bacteria	Proteobacteria	Specific Growth Rate
40390	Bacteria	other	Specific Growth Rate
40391	Bacteria	other	Specific Growth Rate
40392	Bacteria	other	Specific Growth Rate
40393	Bacteria	other	Specific Growth Rate
40394	Bacteria	other	Specific Growth Rate
40395	Bacteria	other	Specific Growth Rate
40396	Archaea	other	Specific Growth Rate
40397	Archaea	other	Specific Growth Rate
40398	Archaea	other	Specific Growth Rate
40399	Archaea	other	Specific Growth Rate
40400	Archaea	other	Specific Growth Rate
40401	Archaea	other	Specific Growth Rate
40402	Archaea	other	Specific Growth Rate
40403	Archaea	other	Specific Growth Rate
40404	Archaea	other	Specific Growth Rate
40405	Archaea	other	Specific Growth Rate
40406	Archaea	other	Specific Growth Rate
40407	Archaea	other	Specific Growth Rate
40408	Archaea	other	Specific Growth Rate
40409	Archaea	other	Specific Growth Rate
40412	Bacteria	other	Specific Growth Rate
40413	Bacteria	other	Specific Growth Rate
40416	Bacteria	other	Specific Growth Rate
40419	Bacteria	other	Specific Growth Rate
40421	Bacteria	other	Specific Growth Rate
40424	Archaea	other	other
40425	Archaea	other	other
40426	Archaea	other	other
40427	Archaea	other	other
40429	Archaea	other	other
40431	Archaea	other	other
40432	Bacteria	Proteobacteria	Specific Growth Rate
40433	Bacteria	Proteobacteria	Specific Growth Rate
40434	Bacteria	Proteobacteria	Specific Growth Rate
40435	Bacteria	Proteobacteria	Specific Growth Rate
40436	Bacteria	Proteobacteria	Specific Growth Rate
40437	Bacteria	Proteobacteria	other
40438	Bacteria	Proteobacteria	other
40439	Bacteria	Proteobacteria	other
40440	Bacteria	Proteobacteria	other
40441	Bacteria	Proteobacteria	Specific Growth Rate
40442	Bacteria	Proteobacteria	Specific Growth Rate
40443	Bacteria	Proteobacteria	Specific Growth Rate
40444	Bacteria	Proteobacteria	Specific Growth Rate
40445	Bacteria	Proteobacteria	Specific Growth Rate
40446	Bacteria	Proteobacteria	Specific Growth Rate
40447	Bacteria	Proteobacteria	Specific Growth Rate
40448	Bacteria	Proteobacteria	Specific Growth Rate
40449	Bacteria	Proteobacteria	Specific Growth Rate
40450	Bacteria	Proteobacteria	Specific Growth Rate
40451	Bacteria	Proteobacteria	Specific Growth Rate
40452	Bacteria	Proteobacteria	Specific Growth Rate
40453	Archaea	other	Specific Growth Rate
40454	Archaea	other	Specific Growth Rate
40455	Bacteria	other	Specific Growth Rate
40456	Bacteria	other	Specific Growth Rate
40457	Bacteria	other	Specific Growth Rate
40458	Bacteria	other	Specific Growth Rate
40459	Bacteria	other	Specific Growth Rate
40460	Bacteria	Proteobacteria	Specific Growth Rate
40461	Bacteria	other	Specific Growth Rate
40462	Bacteria	Proteobacteria	Specific Growth Rate
40463	Bacteria	Proteobacteria	Specific Growth Rate
40464	Bacteria	Proteobacteria	Specific Growth Rate
40465	Bacteria	Proteobacteria	Specific Growth Rate
40466	Bacteria	other	Specific Growth Rate
40467	Bacteria	Proteobacteria	Specific Growth Rate
40468	Bacteria	Proteobacteria	Specific Growth Rate
40469	Bacteria	Proteobacteria	Specific Growth Rate
40470	Bacteria	Proteobacteria	Specific Growth Rate
40471	Bacteria	other	Specific Growth Rate
40472	Bacteria	other	Specific Growth Rate
40473	Bacteria	other	Specific Growth Rate
40474	Bacteria	other	Specific Growth Rate
40475	Bacteria	other	Specific Growth Rate
40476	Bacteria	other	Specific Growth Rate
40477	Bacteria	other	Specific Growth Rate
40478	Bacteria	other	Specific Growth Rate
40479	Bacteria	other	Specific Growth Rate
40480	Bacteria	other	Specific Growth Rate
40481	Bacteria	Proteobacteria	Specific Growth Rate
40482	Bacteria	Proteobacteria	Specific Growth Rate
40483	Bacteria	Proteobacteria	Specific Growth Rate
40484	Bacteria	Proteobacteria	Specific Growth Rate
40485	Bacteria	Proteobacteria	Specific Growth Rate
40486	Bacteria	Proteobacteria	Specific Growth Rate
40487	Bacteria	Proteobacteria	Specific Growth Rate
40488	Bacteria	Proteobacteria	Specific Growth Rate
40489	Bacteria	Proteobacteria	Specific Growth Rate
40490	Bacteria	Proteobacteria	Specific Growth Rate
40491	Bacteria	Proteobacteria	Specific Growth Rate
40492	Bacteria	Proteobacteria	Specific Growth Rate
40493	Bacteria	Proteobacteria	Specific Growth Rate
40494	Bacteria	Proteobacteria	Specific Growth Rate
40495	Bacteria	Proteobacteria	Specific Growth Rate
40496	Bacteria	Proteobacteria	Specific Growth Rate
40497	Bacteria	Proteobacteria	Specific Growth Rate
40498	Bacteria	Proteobacteria	Specific Growth Rate
40499	Bacteria	Proteobacteria	Specific Growth Rate
40500	Bacteria	Proteobacteria	Specific Growth Rate
40501	Bacteria	Proteobacteria	Specific Growth Rate
40502	Bacteria	Proteobacteria	Specific Growth Rate
40503	Bacteria	Proteobacteria	Specific Growth Rate
40504	Bacteria	Proteobacteria	Specific Growth Rate
40505	Bacteria	other	Specific Growth Rate
40506	Bacteria	other	Specific Growth Rate
40507	Bacteria	other	Specific Growth Rate
40508	Bacteria	other	Specific Growth Rate
40509	Bacteria	other	Specific Growth Rate
40510	Bacteria	other	Specific Growth Rate
40511	Bacteria	other	Specific Growth Rate
40512	Bacteria	other	Specific Growth Rate
40513	Bacteria	other	Specific Growth Rate
40514	Bacteria	other	Specific Growth Rate
40515	Bacteria	other	other
40516	Bacteria	other	Specific Growth Rate
40517	Archaea	other	Specific Growth Rate
40518	Bacteria	other	Specific Growth Rate
40519	Bacteria	other	Specific Growth Rate
40520	Bacteria	other	Specific Growth Rate
40522	Bacteria	other	Specific Growth Rate
40523	Bacteria	other	Specific Growth Rate
40524	Archaea	other	Specific Growth Rate
40525	Bacteria	other	Specific Growth Rate
40526	Bacteria	Proteobacteria	Specific Growth Rate
40527	Bacteria	Proteobacteria	Specific Growth Rate
40528	Bacteria	Proteobacteria	Specific Growth Rate
40530	Archaea	other	other
40532	Bacteria	other	Specific Growth Rate
40535	Animalia	other	other
40536	Animalia	other	other
40537	Animalia	other	respiration rate
40538	Animalia	other	respiration rate
40540	Plantae	Streptophyta	net photosynthesis rate
40541	Plantae	Streptophyta	net photosynthesis rate
40543	Plantae	Streptophyta	net photosynthesis rate
40544	Plantae	Streptophyta	respiration rate
40545	Plantae	Streptophyta	net photosynthesis rate
40546	Plantae	Streptophyta	respiration rate
40547	Plantae	Streptophyta	net photosynthesis rate
40548	Plantae	Streptophyta	respiration rate
40549	Fungi	Ascomycota	net photosynthesis rate
40550	Fungi	Ascomycota	respiration rate
40551	Fungi	Ascomycota	net photosynthesis rate
40552	Fungi	Ascomycota	respiration rate
40553	Fungi	Ascomycota	net photosynthesis rate
40554	Fungi	Ascomycota	respiration rate
40555	Plantae	Streptophyta	net photosynthesis rate
40556	Plantae	Streptophyta	net photosynthesis rate
40557	Plantae	Streptophyta	other
40560	Plantae	Chlorophyta	respiration rate
40561	Plantae	Chlorophyta	other
40563	Plantae	Chlorophyta	respiration rate
40564	Plantae	Chlorophyta	other
40565	Plantae	Chlorophyta	net photosynthesis rate
40566	Plantae	Chlorophyta	respiration rate
40567	Plantae	Chlorophyta	other
40569	Plantae	Chlorophyta	respiration rate
40570	Plantae	Chlorophyta	other
40571	Plantae	Chlorophyta	net photosynthesis rate
40572	Plantae	Chlorophyta	respiration rate
40573	Plantae	Chlorophyta	other
40574	Plantae	Chlorophyta	net photosynthesis rate
40575	Plantae	Chlorophyta	respiration rate
40576	Plantae	Chlorophyta	other
40579	Plantae	Chlorophyta	other
40581	Plantae	Chlorophyta	respiration rate
40585	Plantae	Streptophyta	net photosynthesis rate
40586	Plantae	Streptophyta	net photosynthesis rate
40587	Plantae	Streptophyta	net photosynthesis rate
40588	Plantae	Streptophyta	net photosynthesis rate
40589	Plantae	Streptophyta	net photosynthesis rate
40590	Plantae	Streptophyta	net photosynthesis rate
40591	Plantae	Streptophyta	net photosynthesis rate
40592	Plantae	Streptophyta	net photosynthesis rate
40597	Plantae	Streptophyta	net photosynthesis rate
40598	Plantae	Streptophyta	net photosynthesis rate
40599	Plantae	Streptophyta	net photosynthesis rate
40600	Plantae	Streptophyta	net photosynthesis rate
40601	Plantae	Streptophyta	net photosynthesis rate
40602	Plantae	Streptophyta	net photosynthesis rate
40603	Plantae	Streptophyta	net photosynthesis rate
40604	Plantae	Streptophyta	net photosynthesis rate
40605	Plantae	Streptophyta	net photosynthesis rate
40606	Plantae	Streptophyta	net photosynthesis rate
40607	Plantae	Streptophyta	net photosynthesis rate
40608	Plantae	Streptophyta	net photosynthesis rate
40609	Plantae	Streptophyta	net photosynthesis rate
40611	Plantae	Streptophyta	net photosynthesis rate
40612	Plantae	Streptophyta	net photosynthesis rate
40613	Plantae	Streptophyta	net photosynthesis rate
40615	Plantae	Streptophyta	net photosynthesis rate
40616	Plantae	Streptophyta	net photosynthesis rate
40617	Plantae	Streptophyta	net photosynthesis rate
40619	Plantae	Streptophyta	net photosynthesis rate
40623	Plantae	Streptophyta	net photosynthesis rate
40624	Plantae	Streptophyta	net photosynthesis rate
40629	Plantae	Streptophyta	net photosynthesis rate
40631	Plantae	Streptophyta	net photosynthesis rate
40632	Plantae	Streptophyta	net photosynthesis rate
40635	Plantae	Streptophyta	net photosynthesis rate
40638	Plantae	Streptophyta	respiration rate
40639	Plantae	Streptophyta	other
40640	Plantae	Streptophyta	respiration rate
40641	Plantae	Streptophyta	net photosynthesis rate
40642	Plantae	Streptophyta	net photosynthesis rate
40644	Plantae	Streptophyta	net photosynthesis rate
40645	Plantae	Streptophyta	respiration rate
40646	Plantae	Streptophyta	net photosynthesis rate
40647	Plantae	Streptophyta	respiration rate
40648	Plantae	Streptophyta	net photosynthesis rate
40649	Plantae	Streptophyta	net photosynthesis rate
40650	Plantae	Streptophyta	net photosynthesis rate
40670	Plantae	Streptophyta	net photosynthesis rate
40671	Plantae	Streptophyta	net photosynthesis rate
40672	Plantae	Streptophyta	net photosynthesis rate
40673	Plantae	Streptophyta	net photosynthesis rate
40675	Plantae	other	net photosynthesis rate
40676	Plantae	Streptophyta	other
40677	Plantae	Streptophyta	respiration rate
40678	Plantae	Chlorophyta	other
40679	Plantae	Chlorophyta	respiration rate
40680	Plantae	Chlorophyta	other
40681	Plantae	Chlorophyta	respiration rate
40682	Plantae	Streptophyta	respiration rate
40683	Plantae	Streptophyta	respiration rate
40684	Plantae	Streptophyta	respiration rate
40685	Plantae	Streptophyta	respiration rate
40686	Plantae	Streptophyta	respiration rate
40687	Plantae	Streptophyta	respiration rate
40688	Plantae	Streptophyta	respiration rate
40689	Plantae	Streptophyta	respiration rate
40690	Plantae	Streptophyta	net photosynthesis rate
40691	Plantae	Streptophyta	net photosynthesis rate
40692	Plantae	Streptophyta	net photosynthesis rate
40693	Plantae	Streptophyta	net photosynthesis rate
40694	Plantae	Streptophyta	net photosynthesis rate
40695	Plantae	Streptophyta	net photosynthesis rate
40696	Plantae	Streptophyta	net photosynthesis rate
40697	Plantae	Streptophyta	net photosynthesis rate
40698	Plantae	Streptophyta	net photosynthesis rate
40699	Plantae	Streptophyta	net photosynthesis rate
40700	Plantae	Streptophyta	net photosynthesis rate
40701	Plantae	Streptophyta	net photosynthesis rate
40702	Plantae	Streptophyta	net photosynthesis rate
40703	Plantae	Streptophyta	net photosynthesis rate
40704	Plantae	Streptophyta	net photosynthesis rate
40705	Plantae	Streptophyta	net photosynthesis rate
40706	Plantae	Streptophyta	net photosynthesis rate
40707	Plantae	Streptophyta	net photosynthesis rate
40708	Plantae	Streptophyta	net photosynthesis rate
40709	Plantae	Streptophyta	net photosynthesis rate
40710	Plantae	Streptophyta	net photosynthesis rate
40711	Plantae	Streptophyta	net photosynthesis rate
40712	Plantae	Streptophyta	net photosynthesis rate
40713	Plantae	Streptophyta	net photosynthesis rate
40714	Plantae	Streptophyta	net photosynthesis rate
40715	Plantae	Streptophyta	net photosynthesis rate
40716	Plantae	Streptophyta	respiration rate
40717	Plantae	Streptophyta	respiration rate
40718	Plantae	Streptophyta	respiration rate
40719	Plantae	Streptophyta	respiration rate
40720	Plantae	Streptophyta	respiration rate
40721	Plantae	Streptophyta	respiration rate
40722	Plantae	Streptophyta	respiration rate
40723	Plantae	Streptophyta	respiration rate
40724	Plantae	Streptophyta	respiration rate
40725	Plantae	Streptophyta	respiration rate
40726	Plantae	Streptophyta	respiration rate
40728	Plantae	Streptophyta	respiration rate
40729	Plantae	Streptophyta	respiration rate
40730	Plantae	Streptophyta	respiration rate
40731	Plantae	Streptophyta	respiration rate
40732	Plantae	Streptophyta	respiration rate
40734	Plantae	Streptophyta	net photosynthesis rate
40736	Plantae	Streptophyta	net photosynthesis rate
40737	Plantae	Streptophyta	net photosynthesis rate
40738	Plantae	Streptophyta	net photosynthesis rate
40739	Plantae	Streptophyta	respiration rate
40740	Plantae	Streptophyta	respiration rate
40741	Plantae	Streptophyta	respiration rate
40742	Plantae	other	net photosynthesis rate
40743	Plantae	other	net photosynthesis rate
40744	Plantae	other	respiration rate
40745	Plantae	other	respiration rate
40746	Plantae	Streptophyta	respiration rate
40747	Plantae	Streptophyta	respiration rate
40748	Plantae	Streptophyta	net photosynthesis rate
40754	Plantae	Streptophyta	respiration rate
40755	Plantae	Chlorophyta	respiration rate
40756	Plantae	Chlorophyta	respiration rate
40757	Plantae	Chlorophyta	respiration rate
40758	Plantae	Chlorophyta	respiration rate
40761	Plantae	Streptophyta	respiration rate
40762	Plantae	Streptophyta	respiration rate
40763	Plantae	Streptophyta	respiration rate
40764	Plantae	Streptophyta	respiration rate
40765	Plantae	Streptophyta	respiration rate
40766	Plantae	Streptophyta	respiration rate
40767	Chromista	other	respiration rate
40768	Chromista	other	respiration rate
40769	Plantae	Streptophyta	respiration rate
40770	Plantae	Streptophyta	respiration rate
40771	Plantae	Streptophyta	respiration rate
40772	Plantae	Streptophyta	respiration rate
40775	Plantae	Streptophyta	net photosynthesis rate
40776	Plantae	Streptophyta	net photosynthesis rate
40779	Plantae	Streptophyta	net photosynthesis rate
40780	Plantae	Streptophyta	respiration rate
40786	Plantae	Streptophyta	respiration rate
40787	Plantae	Streptophyta	respiration rate
40788	Plantae	other	net photosynthesis rate
40789	Plantae	other	net photosynthesis rate
40790	Plantae	other	net photosynthesis rate
40791	Plantae	other	net photosynthesis rate
40792	Plantae	other	net photosynthesis rate
40793	Plantae	other	respiration rate
40794	Plantae	other	respiration rate
40795	Plantae	other	respiration rate
40796	Plantae	other	respiration rate
40797	Plantae	other	respiration rate
40798	Plantae	Streptophyta	net photosynthesis rate
40799	Plantae	Streptophyta	respiration rate
40800	Plantae	Streptophyta	respiration rate
40801	Plantae	Streptophyta	net photosynthesis rate
40802	Plantae	Streptophyta	respiration rate
40803	Plantae	Streptophyta	net photosynthesis rate
40804	Plantae	Streptophyta	respiration rate
40805	Plantae	Streptophyta	respiration rate
40810	Plantae	Streptophyta	net photosynthesis rate
40811	Plantae	Streptophyta	net photosynthesis rate
40812	Plantae	Streptophyta	net photosynthesis rate
40813	Chromista	Bacillariophyta	net photosynthesis rate
40814	Chromista	Bacillariophyta	net photosynthesis rate
40815	Chromista	Bacillariophyta	net photosynthesis rate
40816	Chromista	Bacillariophyta	net photosynthesis rate
40817	Chromista	other	net photosynthesis rate
40818	Chromista	other	net photosynthesis rate
40819	Chromista	other	net photosynthesis rate
40820	Chromista	other	net photosynthesis rate
40821	Chromista	other	net photosynthesis rate
40822	Plantae	Streptophyta	net photosynthesis rate
40825	Plantae	Streptophyta	respiration rate
40828	Plantae	Chlorophyta	net photosynthesis rate
40829	Plantae	Chlorophyta	net photosynthesis rate
40830	Chromista	other	net photosynthesis rate
40831	Chromista	other	net photosynthesis rate
40834	Plantae	Streptophyta	net photosynthesis rate
40835	Plantae	Streptophyta	respiration rate
40837	Plantae	Streptophyta	other
40838	Plantae	Streptophyta	respiration rate
40839	Plantae	Streptophyta	respiration rate
40840	Plantae	Streptophyta	respiration rate
40841	Plantae	Streptophyta	net photosynthesis rate
40842	Plantae	Streptophyta	net photosynthesis rate
40843	Plantae	Streptophyta	net photosynthesis rate
40850	Plantae	Streptophyta	net photosynthesis rate
40852	Plantae	Streptophyta	respiration rate
40853	Plantae	Streptophyta	respiration rate
40854	Plantae	Streptophyta	other
40856	Plantae	Streptophyta	net photosynthesis rate
40857	Plantae	Streptophyta	net photosynthesis rate
40858	Plantae	Streptophyta	net photosynthesis rate
40859	Plantae	Streptophyta	net photosynthesis rate
40860	Plantae	Streptophyta	net photosynthesis rate
40861	Plantae	Streptophyta	net photosynthesis rate
40862	Plantae	Streptophyta	net photosynthesis rate
40863	Plantae	Streptophyta	net photosynthesis rate
40864	Plantae	Streptophyta	net photosynthesis rate
40865	Plantae	Streptophyta	net photosynthesis rate
40866	Plantae	Streptophyta	net photosynthesis rate
40867	Plantae	Streptophyta	net photosynthesis rate
40868	Plantae	Streptophyta	net photosynthesis rate
40869	Plantae	Streptophyta	net photosynthesis rate
40870	Plantae	Streptophyta	net photosynthesis rate
40871	Plantae	Streptophyta	net photosynthesis rate
40872	Plantae	Streptophyta	net photosynthesis rate
40873	Plantae	Streptophyta	net photosynthesis rate
40874	Plantae	Streptophyta	net photosynthesis rate
40875	Plantae	Streptophyta	respiration rate
40876	Plantae	Streptophyta	other
40877	Plantae	Streptophyta	net photosynthesis rate
40895	Chromista	Bacillariophyta	net photosynthesis rate
40896	Chromista	Bacillariophyta	net photosynthesis rate
40897	Plantae	Streptophyta	net photosynthesis rate
40898	Plantae	Streptophyta	net photosynthesis rate
40905	Plantae	other	net photosynthesis rate
40906	Plantae	other	net photosynthesis rate
40907	Plantae	other	net photosynthesis rate
40908	Plantae	other	net photosynthesis rate
40910	Chromista	other	respiration rate
40911	Plantae	other	net photosynthesis rate
40912	Plantae	other	respiration rate
40914	Chromista	other	respiration rate
40917	Plantae	Streptophyta	other
40918	Plantae	Streptophyta	net photosynthesis rate
40919	Plantae	Streptophyta	respiration rate
40920	Plantae	Streptophyta	other
40921	Plantae	Streptophyta	net photosynthesis rate
40922	Plantae	Streptophyta	respiration rate
40923	Plantae	Streptophyta	other
40924	Plantae	Streptophyta	net photosynthesis rate
40925	Plantae	Streptophyta	respiration rate
40926	Plantae	Streptophyta	other
40927	Plantae	Streptophyta	net photosynthesis rate
40928	Plantae	Streptophyta	respiration rate
40929	Plantae	Streptophyta	other
40930	Plantae	Streptophyta	net photosynthesis rate
40931	Plantae	Streptophyta	respiration rate
40932	Plantae	Streptophyta	other
40933	Plantae	Streptophyta	net photosynthesis rate
40934	Plantae	Streptophyta	respiration rate
40935	Plantae	Streptophyta	other
40936	Plantae	Streptophyta	net photosynthesis rate
40937	Plantae	Streptophyta	respiration rate
40938	Plantae	Streptophyta	other
40939	Plantae	Streptophyta	net photosynthesis rate
40940	Plantae	Streptophyta	respiration rate
40941	Plantae	Streptophyta	other
40942	Plantae	Streptophyta	net photosynthesis rate
40943	Plantae	Streptophyta	respiration rate
40944	Plantae	Streptophyta	other
40946	Plantae	Streptophyta	respiration rate
40947	Plantae	Streptophyta	other
40948	Plantae	Streptophyta	net photosynthesis rate
40949	Plantae	Streptophyta	respiration rate
40950	Plantae	Streptophyta	other
40951	Plantae	Streptophyta	net photosynthesis rate
40952	Plantae	Streptophyta	respiration rate
40953	Plantae	Streptophyta	other
40954	Plantae	Streptophyta	net photosynthesis rate
40955	Plantae	Streptophyta	respiration rate
40956	Plantae	Chlorophyta	respiration rate
40957	Chromista	other	respiration rate
40958	Plantae	Chlorophyta	respiration rate
40959	Plantae	other	respiration rate
40960	Plantae	other	respiration rate
40961	Plantae	other	respiration rate
40962	Plantae	Chlorophyta	respiration rate
40963	Chromista	other	respiration rate
40964	Plantae	Chlorophyta	respiration rate
40965	Plantae	other	respiration rate
40966	Plantae	other	respiration rate
40967	Plantae	other	respiration rate
40968	Plantae	Chlorophyta	respiration rate
40969	Chromista	other	respiration rate
40970	Plantae	Chlorophyta	respiration rate
40971	Plantae	other	respiration rate
40972	Plantae	other	respiration rate
40975	Plantae	other	net photosynthesis rate
40976	Plantae	other	net photosynthesis rate
40978	Plantae	Chlorophyta	net photosynthesis rate
40979	Plantae	other	respiration rate
40981	Plantae	other	respiration rate
40982	Plantae	Chlorophyta	respiration rate
40983	Plantae	other	net photosynthesis rate
40984	Plantae	other	net photosynthesis rate
40986	Plantae	other	net photosynthesis rate
40987	Plantae	other	respiration rate
40988	Plantae	other	respiration rate
40989	Plantae	other	respiration rate
40990	Plantae	other	respiration rate
40991	Plantae	Chlorophyta	net photosynthesis rate
40992	Plantae	Chlorophyta	net photosynthesis rate
40993	Plantae	Streptophyta	net photosynthesis rate
40994	Plantae	Streptophyta	respiration rate
40995	Plantae	Streptophyta	respiration rate
40996	Plantae	Streptophyta	respiration rate
40997	Plantae	Streptophyta	respiration rate
40998	Plantae	Streptophyta	respiration rate
40999	Plantae	Streptophyta	respiration rate
41000	Plantae	Streptophyta	respiration rate
41001	Plantae	Streptophyta	respiration rate
41002	Plantae	Streptophyta	respiration rate
41003	Plantae	Streptophyta	respiration rate
41004	Plantae	Streptophyta	respiration rate
41005	Plantae	Streptophyta	respiration rate
41006	Plantae	Streptophyta	respiration rate
41007	Plantae	Streptophyta	respiration rate
41008	Plantae	Streptophyta	respiration rate
41009	Plantae	Streptophyta	respiration rate
41010	Plantae	Streptophyta	respiration rate
41017	Plantae	Streptophyta	net photosynthesis rate
41018	Plantae	Streptophyta	respiration rate
41019	Plantae	Streptophyta	net photosynthesis rate
41020	Plantae	Streptophyta	respiration rate
41022	Plantae	Streptophyta	respiration rate
41039	Plantae	Streptophyta	respiration rate
41040	Plantae	Streptophyta	respiration rate
41041	Plantae	Streptophyta	respiration rate
41042	Plantae	Streptophyta	net photosynthesis rate
41043	Plantae	Streptophyta	net photosynthesis rate
41044	Plantae	Streptophyta	respiration rate
41045	Plantae	Streptophyta	respiration rate
41046	Plantae	Streptophyta	net photosynthesis rate
41048	Plantae	Streptophyta	respiration rate
41049	Plantae	Streptophyta	respiration rate
41051	Plantae	Streptophyta	net photosynthesis rate
41052	Plantae	Streptophyta	respiration rate
41053	Plantae	Streptophyta	respiration rate
41054	Plantae	Streptophyta	respiration rate
41055	Fungi	Ascomycota	respiration rate
41063	Plantae	Streptophyta	respiration rate
41064	Plantae	Streptophyta	respiration rate
41065	Plantae	Streptophyta	respiration rate
41066	Plantae	Streptophyta	respiration rate
41067	Plantae	Streptophyta	respiration rate
41068	Plantae	Streptophyta	respiration rate
41069	Plantae	Streptophyta	respiration rate
41078	Plantae	Streptophyta	respiration rate
41079	Plantae	Streptophyta	respiration rate
41089	Plantae	Streptophyta	respiration rate
41092	Plantae	Streptophyta	respiration rate
41094	Plantae	Streptophyta	respiration rate
41095	Plantae	Streptophyta	respiration rate
41096	Plantae	Streptophyta	respiration rate
41099	Plantae	Streptophyta	respiration rate
41100	Plantae	Streptophyta	respiration rate
41102	Plantae	Streptophyta	respiration rate
41103	Plantae	Streptophyta	respiration rate
41106	Plantae	Streptophyta	net photosynthesis rate
41108	Plantae	Streptophyta	net photosynthesis rate
41109	Plantae	Streptophyta	net photosynthesis rate
41110	Plantae	Streptophyta	respiration rate
41111	Plantae	Streptophyta	respiration rate
41112	Plantae	Streptophyta	respiration rate
41113	Plantae	Streptophyta	respiration rate
41114	Plantae	Streptophyta	respiration rate
41115	Plantae	Streptophyta	respiration rate
41116	Plantae	Streptophyta	respiration rate
41117	Plantae	Streptophyta	respiration rate
41119	Chromista	Bacillariophyta	net photosynthesis rate
41120	Chromista	Bacillariophyta	net photosynthesis rate
41121	Chromista	Bacillariophyta	net photosynthesis rate
41122	Chromista	Bacillariophyta	net photosynthesis rate
41123	Chromista	Bacillariophyta	net photosynthesis rate
41124	Chromista	Bacillariophyta	net photosynthesis rate
41125	Chromista	Bacillariophyta	net photosynthesis rate
41126	Chromista	Bacillariophyta	net photosynthesis rate
41127	Chromista	Bacillariophyta	net photosynthesis rate
41128	Chromista	Bacillariophyta	net photosynthesis rate
41129	Chromista	Bacillariophyta	net photosynthesis rate
41130	Chromista	Bacillariophyta	net photosynthesis rate
41131	Chromista	other	respiration rate
41132	Chromista	other	respiration rate
41133	Plantae	Streptophyta	net photosynthesis rate
41134	Plantae	Streptophyta	net photosynthesis rate
41135	Plantae	Streptophyta	net photosynthesis rate
41136	Plantae	Streptophyta	net photosynthesis rate
41137	Plantae	Streptophyta	respiration rate
41138	Plantae	Streptophyta	respiration rate
41139	Plantae	Streptophyta	respiration rate
41140	Plantae	Streptophyta	respiration rate
41141	Plantae	Streptophyta	respiration rate
41142	Plantae	Streptophyta	respiration rate
41143	Plantae	Streptophyta	respiration rate
41144	Plantae	Streptophyta	respiration rate
41145	Plantae	Streptophyta	respiration rate
41146	Plantae	Streptophyta	respiration rate
41147	Plantae	Streptophyta	net photosynthesis rate
41148	Plantae	Streptophyta	net photosynthesis rate
41149	Plantae	other	net photosynthesis rate
41150	Plantae	other	net photosynthesis rate
41151	Plantae	other	net photosynthesis rate
41153	Plantae	other	net photosynthesis rate
41154	Plantae	other	net photosynthesis rate
41155	Plantae	other	net photosynthesis rate
41156	Plantae	other	net photosynthesis rate
41157	Plantae	other	net photosynthesis rate
41158	Plantae	other	net photosynthesis rate
41159	Plantae	other	respiration rate
41160	Plantae	other	respiration rate
41161	Plantae	other	respiration rate
41162	Plantae	other	respiration rate
41163	Plantae	other	respiration rate
41164	Plantae	other	respiration rate
41165	Plantae	other	respiration rate
41166	Plantae	other	respiration rate
41167	Plantae	other	respiration rate
41168	Plantae	other	respiration rate
41169	Plantae	Streptophyta	net photosynthesis rate
41170	Plantae	Streptophyta	net photosynthesis rate
41171	Plantae	Chlorophyta	respiration rate
41172	Plantae	Chlorophyta	respiration rate
41173	Plantae	Chlorophyta	respiration rate
41174	Plantae	Chlorophyta	respiration rate
41176	Plantae	Chlorophyta	net photosynthesis rate
41178	Plantae	Streptophyta	net photosynthesis rate
41179	Plantae	Streptophyta	respiration rate
41180	Plantae	Streptophyta	respiration rate
41182	Plantae	Streptophyta	net photosynthesis rate
41184	Plantae	Streptophyta	net photosynthesis rate
41185	Plantae	Streptophyta	net photosynthesis rate
41186	Plantae	Streptophyta	net photosynthesis rate
41187	Plantae	Streptophyta	respiration rate
41188	Plantae	Streptophyta	respiration rate
41189	Plantae	Streptophyta	respiration rate
41190	Plantae	Streptophyta	net photosynthesis rate
41191	Plantae	Streptophyta	net photosynthesis rate
41192	Plantae	Streptophyta	net photosynthesis rate
41193	Plantae	Streptophyta	net photosynthesis rate
41194	Plantae	Streptophyta	net photosynthesis rate
41195	Plantae	Streptophyta	net photosynthesis rate
41197	Plantae	Streptophyta	net photosynthesis rate
41198	Plantae	Streptophyta	net photosynthesis rate
41199	Plantae	Streptophyta	net photosynthesis rate
41201	Plantae	Streptophyta	net photosynthesis rate
41202	Plantae	Streptophyta	net photosynthesis rate
41203	Plantae	Streptophyta	net photosynthesis rate
41204	Plantae	Streptophyta	net photosynthesis rate
41213	Plantae	Streptophyta	net photosynthesis rate
41214	Plantae	Streptophyta	net photosynthesis rate
41216	Plantae	Streptophyta	net photosynthesis rate
41218	Plantae	Streptophyta	net photosynthesis rate
41221	Plantae	Streptophyta	net photosynthesis rate
41222	Plantae	Streptophyta	net photosynthesis rate
41223	Plantae	Streptophyta	net photosynthesis rate
41224	Plantae	Streptophyta	net photosynthesis rate
41225	Plantae	Streptophyta	net photosynthesis rate
41226	Plantae	Streptophyta	net photosynthesis rate
41227	Plantae	Streptophyta	net photosynthesis rate
41275	Plantae	Streptophyta	net photosynthesis rate
41276	Plantae	Streptophyta	net photosynthesis rate
41277	Plantae	Streptophyta	net photosynthesis rate
41278	Plantae	Streptophyta	net photosynthesis rate
41279	Plantae	Streptophyta	net photosynthesis rate
41280	Plantae	Streptophyta	net photosynthesis rate
41281	Plantae	Streptophyta	net photosynthesis rate
41282	Plantae	Streptophyta	net photosynthesis rate
41283	Plantae	Streptophyta	net photosynthesis rate
41284	Plantae	Streptophyta	net photosynthesis rate
41285	Plantae	Streptophyta	net photosynthesis rate
41286	Plantae	Streptophyta	net photosynthesis rate
41287	Plantae	Streptophyta	net photosynthesis rate
41288	Plantae	Streptophyta	net photosynthesis rate
41289	Plantae	Streptophyta	net photosynthesis rate
41290	Plantae	Streptophyta	net photosynthesis rate
41291	Plantae	Streptophyta	net photosynthesis rate
41292	Plantae	Streptophyta	net photosynthesis rate
41293	Plantae	Streptophyta	net photosynthesis rate
41295	Plantae	Streptophyta	net photosynthesis rate
41296	Plantae	Streptophyta	net photosynthesis rate
41298	Plantae	Streptophyta	net photosynthesis rate
41299	Plantae	Streptophyta	net photosynthesis rate
41300	Plantae	Streptophyta	net photosynthesis rate
41302	Plantae	Streptophyta	net photosynthesis rate
41303	Plantae	Streptophyta	net photosynthesis rate
41304	Plantae	Streptophyta	net photosynthesis rate
41306	Plantae	Streptophyta	net photosynthesis rate
41307	Plantae	Streptophyta	net photosynthesis rate
41308	Plantae	Streptophyta	net photosynthesis rate
41309	Plantae	Streptophyta	net photosynthesis rate
41310	Plantae	Streptophyta	net photosynthesis rate
41311	Plantae	Streptophyta	net photosynthesis rate
41312	Plantae	Streptophyta	net photosynthesis rate
41313	Plantae	Streptophyta	net photosynthesis rate
41314	Plantae	Streptophyta	net photosynthesis rate
41315	Plantae	Streptophyta	net photosynthesis rate
41316	Plantae	Streptophyta	net photosynthesis rate
41317	Plantae	Streptophyta	net photosynthesis rate
41318	Plantae	Streptophyta	net photosynthesis rate
41319	Plantae	Streptophyta	net photosynthesis rate
41320	Plantae	Streptophyta	net photosynthesis rate
41321	Plantae	Streptophyta	net photosynthesis rate
41322	Plantae	Streptophyta	net photosynthesis rate
41323	Plantae	Streptophyta	net photosynthesis rate
41324	Plantae	Streptophyta	net photosynthesis rate
41325	Plantae	Streptophyta	net photosynthesis rate
41326	Plantae	Streptophyta	net photosynthesis rate
41327	Plantae	Streptophyta	net photosynthesis rate
41328	Plantae	Streptophyta	net photosynthesis rate
41329	Plantae	Streptophyta	net photosynthesis rate
41330	Plantae	Streptophyta	net photosynthesis rate
41331	Plantae	Streptophyta	respiration rate
41332	Plantae	Streptophyta	respiration rate
41333	Plantae	Streptophyta	respiration rate
41334	Plantae	Streptophyta	respiration rate
41335	Plantae	Streptophyta	respiration rate
41336	Plantae	Streptophyta	net photosynthesis rate
41337	Plantae	Streptophyta	net photosynthesis rate
41338	Plantae	Streptophyta	net photosynthesis rate
41339	Plantae	Streptophyta	net photosynthesis rate
41340	Plantae	Streptophyta	net photosynthesis rate
41341	Plantae	Streptophyta	net photosynthesis rate
41342	Plantae	Streptophyta	net photosynthesis rate
41343	Plantae	Streptophyta	net photosynthesis rate
41344	Plantae	Streptophyta	net photosynthesis rate
41345	Plantae	Streptophyta	net photosynthesis rate
41346	Plantae	Streptophyta	net photosynthesis rate
41347	Plantae	Streptophyta	net photosynthesis rate
41348	Plantae	Streptophyta	net photosynthesis rate
41349	Plantae	Streptophyta	net photosynthesis rate
41350	Plantae	Streptophyta	net photosynthesis rate
41351	Plantae	Streptophyta	net photosynthesis rate
41352	Plantae	Streptophyta	net photosynthesis rate
41353	Plantae	Streptophyta	net photosynthesis rate
41354	Plantae	Streptophyta	net photosynthesis rate
41355	Plantae	Streptophyta	net photosynthesis rate
41356	Plantae	Streptophyta	net photosynthesis rate
41357	Plantae	Streptophyta	net photosynthesis rate
41358	Plantae	Streptophyta	net photosynthesis rate
41359	Plantae	Streptophyta	net photosynthesis rate
41360	Plantae	Streptophyta	net photosynthesis rate
41361	Plantae	Streptophyta	net photosynthesis rate
41362	Plantae	Streptophyta	net photosynthesis rate
41363	Plantae	Streptophyta	net photosynthesis rate
41364	Plantae	Streptophyta	net photosynthesis rate
41365	Plantae	Streptophyta	net photosynthesis rate
41370	Plantae	other	respiration rate
41371	Plantae	other	respiration rate
41372	Plantae	other	respiration rate
41373	Plantae	other	respiration rate
41374	Plantae	Chlorophyta	other
41375	Plantae	Chlorophyta	other
41376	Plantae	Chlorophyta	other
41377	Bacteria	Cyanobacteria	other
41378	Bacteria	Cyanobacteria	other
41379	Plantae	Chlorophyta	respiration rate
41380	Plantae	Chlorophyta	respiration rate
41381	Plantae	Chlorophyta	respiration rate
41382	Bacteria	Cyanobacteria	respiration rate
41383	Bacteria	Cyanobacteria	respiration rate
41432	Plantae	Streptophyta	net photosynthesis rate
41433	Plantae	Streptophyta	net photosynthesis rate
41434	Plantae	Streptophyta	respiration rate
41435	Plantae	Streptophyta	respiration rate
41439	Animalia	Arthropoda	other
41444	Animalia	Arthropoda	other
41445	Animalia	Arthropoda	other
41446	Animalia	Arthropoda	other
41447	Animalia	Arthropoda	other
41449	Animalia	Arthropoda	other
41450	Animalia	Arthropoda	other
41451	Animalia	Arthropoda	other
41452	Animalia	Arthropoda	other
41453	Animalia	Arthropoda	other
41454	Animalia	Arthropoda	other
41455	Animalia	Arthropoda	other
41459	Animalia	Arthropoda	other
41468	Animalia	Arthropoda	other
41469	Animalia	Arthropoda	other
41475	Animalia	Arthropoda	other
41476	Animalia	Arthropoda	other
41477	Animalia	Arthropoda	other
41478	Animalia	Arthropoda	other
41479	Animalia	Arthropoda	other
41480	Animalia	Arthropoda	other
41481	Animalia	Arthropoda	other
41482	Animalia	Arthropoda	other
41487	Animalia	Arthropoda	other
41489	Animalia	Arthropoda	other
41492	Animalia	Arthropoda	other
41493	Animalia	Arthropoda	other
41497	Animalia	Arthropoda	other
41498	Animalia	Arthropoda	other
41499	Animalia	Arthropoda	other
41500	Animalia	Arthropoda	other
41501	Animalia	Arthropoda	other
41503	Animalia	Arthropoda	other
41504	Animalia	Arthropoda	other
41506	Animalia	Arthropoda	other
41507	Animalia	Arthropoda	other
41514	Animalia	Arthropoda	other
41521	Animalia	Arthropoda	other
41522	Animalia	Arthropoda	other
41524	Animalia	Arthropoda	other
41525	Animalia	Arthropoda	other
41537	Animalia	Arthropoda	other
41538	Animalia	Arthropoda	other
41539	Animalia	Arthropoda	other
41541	Animalia	Arthropoda	other
41542	Animalia	Arthropoda	other
41550	Animalia	Arthropoda	other
41551	Animalia	Arthropoda	other
41556	Animalia	Arthropoda	other
41557	Animalia	Arthropoda	other
41558	Animalia	Arthropoda	other
41559	Animalia	Arthropoda	other
41560	Animalia	Arthropoda	other
41561	Animalia	Arthropoda	other
41562	Animalia	Arthropoda	other
41563	Animalia	Arthropoda	other
41564	Animalia	Arthropoda	other
41565	Animalia	Arthropoda	other
41566	Animalia	other	other
41567	Animalia	other	other
41568	Animalia	other	other
41569	Animalia	Arthropoda	other
41570	Animalia	Chordata	other
41571	Animalia	Arthropoda	other
41572	Animalia	Arthropoda	other
41573	Animalia	Arthropoda	other
41574	Animalia	Arthropoda	other
41575	Animalia	Arthropoda	other
41577	Animalia	Chordata	other
41578	Animalia	Chordata	other
41579	Animalia	Chordata	other
41580	Animalia	Chordata	other
41592	Animalia	Arthropoda	other
41593	Animalia	Arthropoda	other
41594	Protozoa	other	other
41596	Animalia	Arthropoda	other
41598	Animalia	Arthropoda	other
41599	Animalia	Arthropoda	other
41600	Animalia	other	other
41601	Animalia	Arthropoda	other
41602	Animalia	Arthropoda	other
41603	Animalia	Arthropoda	other
41604	Animalia	Arthropoda	other
41605	Animalia	Arthropoda	other
41606	Animalia	Arthropoda	other
41608	Animalia	Arthropoda	other
41610	Animalia	Chordata	other
41611	Animalia	Chordata	Specific Growth Rate
41612	Animalia	Chordata	other
41614	Animalia	Chordata	other
41618	Animalia	Chordata	other
41620	Animalia	Chordata	other
41621	Animalia	Chordata	other
41622	Animalia	Chordata	other
41623	Animalia	Chordata	other
41624	Animalia	Chordata	other
41625	Animalia	Chordata	other
41626	Animalia	Chordata	other
41627	Animalia	Chordata	other
41628	Animalia	Chordata	other
41629	Animalia	Chordata	other
41630	Animalia	Chordata	other
41631	Animalia	Chordata	other
41634	Animalia	Chordata	other
41635	Animalia	Chordata	other
41636	Animalia	Chordata	other
41637	Animalia	Chordata	other
41642	Animalia	Chordata	other
41643	Animalia	Chordata	other
41645	Animalia	Chordata	other
41653	Animalia	Chordata	other
41655	Animalia	Chordata	other
41657	Animalia	Chordata	other
41661	Animalia	Chordata	other
41668	Animalia	Chordata	other
41675	Animalia	Chordata	other
41676	Animalia	Chordata	other
41677	Animalia	Chordata	other
41678	Animalia	Chordata	other
41679	Animalia	Chordata	other
41680	Animalia	Chordata	other
41681	Animalia	Chordata	other
41682	Animalia	Chordata	other
41683	Animalia	Chordata	other
41684	Animalia	Chordata	other
41685	Animalia	Chordata	other
41686	Animalia	Chordata	other
41687	Animalia	Chordata	other
41688	Animalia	Chordata	other
41689	Animalia	Chordata	other
41690	Animalia	Chordata	other
41691	Animalia	Chordata	other
41696	Animalia	Chordata	other
41697	Animalia	Chordata	other
41699	Animalia	Chordata	other
41700	Animalia	Chordata	other
41782	Animalia	Arthropoda	Individual Length Growth Rate
41783	Animalia	Arthropoda	Individual Length Growth Rate
41784	Animalia	Arthropoda	Individual Length Growth Rate
41785	Animalia	Arthropoda	Individual Length Growth Rate
41786	Animalia	Arthropoda	Individual Length Growth Rate
41787	Animalia	Arthropoda	Individual Length Growth Rate
41789	Animalia	Arthropoda	Individual Length Growth Rate
41792	Animalia	Arthropoda	Individual Length Growth Rate
41793	Animalia	Arthropoda	Individual Length Growth Rate
41794	Animalia	Arthropoda	Individual Length Growth Rate
41795	Animalia	Arthropoda	Individual Length Growth Rate
41796	Animalia	Arthropoda	Individual Length Growth Rate
41797	Animalia	Arthropoda	Individual Length Growth Rate
41798	Animalia	Arthropoda	Individual Length Growth Rate
41799	Animalia	Arthropoda	Individual Length Growth Rate
41800	Animalia	Arthropoda	Individual Length Growth Rate
41801	Animalia	Arthropoda	Individual Length Growth Rate
41802	Animalia	Arthropoda	Individual Length Growth Rate
41803	Animalia	Arthropoda	Individual Length Growth Rate
41804	Animalia	Arthropoda	Individual Length Growth Rate
41805	Animalia	Arthropoda	Individual Length Growth Rate
41806	Animalia	Arthropoda	Individual Length Growth Rate
41807	Animalia	Arthropoda	Individual Length Growth Rate
41810	Animalia	Arthropoda	Individual Length Growth Rate
41811	Animalia	Arthropoda	Individual Length Growth Rate
41812	Animalia	Arthropoda	Individual Length Growth Rate
41813	Animalia	Arthropoda	Individual Length Growth Rate
41814	Animalia	Arthropoda	Individual Length Growth Rate
41815	Animalia	Arthropoda	Individual Length Growth Rate
41816	Animalia	Arthropoda	Individual Length Growth Rate
41817	Animalia	Arthropoda	Individual Length Growth Rate
41818	Animalia	Arthropoda	Individual Length Growth Rate
41819	Animalia	Arthropoda	Individual Length Growth Rate
41820	Animalia	Arthropoda	Individual Length Growth Rate
41821	Animalia	Arthropoda	Individual Length Growth Rate
41822	Animalia	Arthropoda	Individual Length Growth Rate
41823	Animalia	Arthropoda	Individual Length Growth Rate
41825	Animalia	Arthropoda	Individual Length Growth Rate
41827	Animalia	Arthropoda	Individual Length Growth Rate
41828	Animalia	Arthropoda	Individual Length Growth Rate
41829	Animalia	Arthropoda	Individual Length Growth Rate
41830	Animalia	Arthropoda	Individual Length Growth Rate
41831	Animalia	Arthropoda	Individual Length Growth Rate
41833	Animalia	Arthropoda	Individual Length Growth Rate
41834	Animalia	Arthropoda	Individual Length Growth Rate
41835	Animalia	Arthropoda	Individual Length Growth Rate
41836	Animalia	Arthropoda	Individual Length Growth Rate
41837	Animalia	Arthropoda	Individual Length Growth Rate
41838	Animalia	Arthropoda	Individual Length Growth Rate
41840	Animalia	Arthropoda	Individual Length Growth Rate
41841	Animalia	Arthropoda	Individual Length Growth Rate
41842	Animalia	Arthropoda	Individual Length Growth Rate
41843	Animalia	Arthropoda	Individual Length Growth Rate
41845	Animalia	Arthropoda	Individual Length Growth Rate
41848	Animalia	Arthropoda	Individual Length Growth Rate
41852	Animalia	Arthropoda	Individual Length Growth Rate
41854	Animalia	Arthropoda	Individual Length Growth Rate
41858	Animalia	Arthropoda	Individual Length Growth Rate
41859	Animalia	Arthropoda	Individual Length Growth Rate
41860	Animalia	Arthropoda	Individual Length Growth Rate
41861	Animalia	Arthropoda	Individual Length Growth Rate
41862	Animalia	Arthropoda	Individual Length Growth Rate
41863	Animalia	Arthropoda	Individual Length Growth Rate
41864	Animalia	Arthropoda	Individual Length Growth Rate
41865	Animalia	Arthropoda	Individual Length Growth Rate
41866	Animalia	Arthropoda	Individual Length Growth Rate
41867	Animalia	Arthropoda	Individual Length Growth Rate
41868	Animalia	Arthropoda	Individual Length Growth Rate
41869	Animalia	Arthropoda	Individual Length Growth Rate
41870	Animalia	Arthropoda	Individual Length Growth Rate
41871	Animalia	Arthropoda	Individual Length Growth Rate
41872	Animalia	Arthropoda	Individual Length Growth Rate
41874	Animalia	Arthropoda	Individual Length Growth Rate
41875	Animalia	Arthropoda	Individual Length Growth Rate
41876	Animalia	Arthropoda	Individual Length Growth Rate
41877	Animalia	Arthropoda	Individual Length Growth Rate
41878	Animalia	Arthropoda	Individual Length Growth Rate
41879	Animalia	Arthropoda	Individual Length Growth Rate
41880	Animalia	Arthropoda	Individual Length Growth Rate
41881	Animalia	Arthropoda	Individual Length Growth Rate
41882	Animalia	Arthropoda	Individual Length Growth Rate
41883	Animalia	Arthropoda	Individual Length Growth Rate
41884	Animalia	Arthropoda	Individual Length Growth Rate
41885	Animalia	Arthropoda	Individual Length Growth Rate
41886	Animalia	Arthropoda	Individual Length Growth Rate
41887	Animalia	Arthropoda	Individual Length Growth Rate
41888	Animalia	Arthropoda	Individual Length Growth Rate
41889	Animalia	Arthropoda	Individual Length Growth Rate
41891	Animalia	Arthropoda	Individual Length Growth Rate
41892	Animalia	Arthropoda	Individual Length Growth Rate
41894	Animalia	Arthropoda	Individual Length Growth Rate
41895	Animalia	Arthropoda	Individual Length Growth Rate
41896	Animalia	Arthropoda	Individual Length Growth Rate
41897	Animalia	Arthropoda	Individual Length Growth Rate
41898	Animalia	Arthropoda	Individual Length Growth Rate
41899	Animalia	Arthropoda	Individual Length Growth Rate
41902	Animalia	Arthropoda	Individual Length Growth Rate
41906	Animalia	Arthropoda	Individual Length Growth Rate
41907	Animalia	Arthropoda	Individual Length Growth Rate
41910	Animalia	Arthropoda	Individual Length Growth Rate
41914	Animalia	Arthropoda	Individual Length Growth Rate
41915	Animalia	Arthropoda	Individual Length Growth Rate
[truncated: 746 more rows]

## Sheet: Figure 2d
Figure 2d: number of models that could be fitted to each thermal performance dataset of a biological trait
COLUMN	DESCRIPTION
ID	The identifier for a given thermal performance dataset
outcome	The outcome of the TPC model fitting pipeline
ID	outcome
6	fitted models with up to 3 parameters
15	fitted models with up to 3 parameters
20	fitted models with up to 3 parameters
40	fitted models with up to 3 parameters
61	fitted models with up to 3 parameters
65	fitted models with up to 3 parameters
66	fitted models with up to 3 parameters
70	fitted models with up to 3 parameters
71	fitted models with up to 3 parameters
72	fitted models with up to 3 parameters
73	fitted models with up to 3 parameters
74	fitted models with up to 3 parameters
75	fitted models with up to 3 parameters
76	fitted models with up to 3 parameters
79	fitted models with up to 3 parameters
139	-Inf AICc for at least one fit
140	fitted models with up to 4 parameters
150	-Inf AICc for at least one fit
160	-Inf AICc for at least one fit
170	-Inf AICc for at least one fit
180	-Inf AICc for at least one fit
190	-Inf AICc for at least one fit
205	fitted models with up to 3 parameters
220	fitted models with up to 5 parameters
229	fitted models with up to 5 parameters
252	fitted models with up to 3 parameters
260	no R2 >= 0.5
261	no R2 >= 0.5
262	no R2 >= 0.5
263	fitted models with up to 3 parameters
264	fitted models with up to 7 parameters
265	no R2 >= 0.5
266	fitted models with up to 6 parameters
279	fitted models with up to 5 parameters
280	fitted models with up to 5 parameters
281	fitted models with up to 5 parameters
287	fitted models with up to 3 parameters
288	fitted models with up to 3 parameters
289	fitted models with up to 3 parameters
290	fitted models with up to 3 parameters
293	fitted models with up to 3 parameters
297	-Inf AICc for at least one fit
301	-Inf AICc for at least one fit
302	-Inf AICc for at least one fit
307	fitted models with up to 4 parameters
308	no R2 >= 0.5
309	-Inf AICc for at least one fit
310	fitted models with up to 4 parameters
311	fitted models with up to 3 parameters
349	fitted models with up to 3 parameters
350	-Inf AICc for at least one fit
434	fitted models with up to 6 parameters
438	fitted models with up to 4 parameters
440	fitted models with up to 7 parameters
443	no R2 >= 0.5
457	fitted models with up to 4 parameters
461	fitted models with up to 4 parameters
469	fitted models with up to 6 parameters
470	fitted models with up to 6 parameters
477	fitted models with up to 3 parameters
480	fitted models with up to 3 parameters
494	fitted models with up to 7 parameters
496	fitted models with up to 7 parameters
504	fitted models with up to 3 parameters
523	fitted models with up to 4 parameters
524	fitted models with up to 3 parameters
525	-Inf AICc for at least one fit
526	-Inf AICc for at least one fit
527	fitted models with up to 4 parameters
591	no R2 >= 0.5
592	fitted models with up to 3 parameters
593	fitted models with up to 3 parameters
594	no R2 >= 0.5
595	fitted models with up to 3 parameters
596	fitted models with up to 3 parameters
597	fitted models with up to 3 parameters
598	fitted models with up to 3 parameters
599	fitted models with up to 3 parameters
600	fitted models with up to 3 parameters
601	fitted models with up to 3 parameters
602	no R2 >= 0.5
624	no R2 >= 0.5
680	fitted models with up to 3 parameters
683	fitted models with up to 3 parameters
684	fitted models with up to 6 parameters
686	fitted models with up to 3 parameters
695	fitted models with up to 7 parameters
696	fitted models with up to 7 parameters
697	fitted models with up to 7 parameters
698	no R2 >= 0.5
699	fitted models with up to 7 parameters
700	-Inf AICc for at least one fit
701	fitted models with up to 3 parameters
702	-Inf AICc for at least one fit
703	-Inf AICc for at least one fit
704	-Inf AICc for at least one fit
705	-Inf AICc for at least one fit
706	-Inf AICc for at least one fit
707	-Inf AICc for at least one fit
708	fitted models with up to 3 parameters
713	fitted models with up to 3 parameters
714	no R2 >= 0.5
715	fitted models with up to 3 parameters
716	fitted models with up to 3 parameters
717	fitted models with up to 3 parameters
718	fitted models with up to 3 parameters
719	fitted models with up to 3 parameters
721	fitted models with up to 3 parameters
722	fitted models with up to 3 parameters
723	fitted models with up to 3 parameters
724	fitted models with up to 3 parameters
725	fitted models with up to 3 parameters
726	fitted models with up to 3 parameters
731	-Inf AICc for at least one fit
732	fitted models with up to 3 parameters
733	fitted models with up to 3 parameters
735	fitted models with up to 3 parameters
737	fitted models with up to 3 parameters
738	fitted models with up to 3 parameters
739	no R2 >= 0.5
740	fitted models with up to 3 parameters
741	no R2 >= 0.5
742	fitted models with up to 3 parameters
743	fitted models with up to 3 parameters
744	fitted models with up to 3 parameters
745	fitted models with up to 3 parameters
746	fitted models with up to 3 parameters
747	fitted models with up to 3 parameters
748	no R2 >= 0.5
749	fitted models with up to 3 parameters
750	fitted models with up to 3 parameters
751	fitted models with up to 3 parameters
752	fitted models with up to 3 parameters
753	fitted models with up to 3 parameters
754	fitted models with up to 3 parameters
755	fitted models with up to 3 parameters
756	fitted models with up to 3 parameters
757	fitted models with up to 3 parameters
758	fitted models with up to 3 parameters
759	fitted models with up to 3 parameters
760	fitted models with up to 3 parameters
761	fitted models with up to 3 parameters
762	fitted models with up to 3 parameters
763	fitted models with up to 3 parameters
764	fitted models with up to 3 parameters
765	fitted models with up to 3 parameters
766	fitted models with up to 3 parameters
767	fitted models with up to 3 parameters
768	fitted models with up to 3 parameters
776	fitted models with up to 3 parameters
797	fitted models with up to 3 parameters
798	no R2 >= 0.5
799	no R2 >= 0.5
800	fitted models with up to 3 parameters
801	fitted models with up to 3 parameters
802	fitted models with up to 3 parameters
803	fitted models with up to 3 parameters
811	fitted models with up to 5 parameters
836	fitted models with up to 7 parameters
852	no R2 >= 0.5
920	-Inf AICc for at least one fit
929	-Inf AICc for at least one fit
938	-Inf AICc for at least one fit
947	-Inf AICc for at least one fit
956	-Inf AICc for at least one fit
965	-Inf AICc for at least one fit
1006	no R2 >= 0.5
1044	fitted models with up to 3 parameters
1045	fitted models with up to 3 parameters
1046	fitted models with up to 3 parameters
1047	fitted models with up to 3 parameters
1048	fitted models with up to 3 parameters
1049	fitted models with up to 4 parameters
1050	fitted models with up to 5 parameters
1051	fitted models with up to 3 parameters
1212	-Inf AICc for at least one fit
36035	fitted models with up to 7 parameters
36048	-Inf AICc for at least one fit
36049	fitted models with up to 3 parameters
36059	fitted models with up to 3 parameters
36063	fitted models with up to 4 parameters
36070	fitted models with up to 7 parameters
36100	fitted models with up to 3 parameters
36103	fitted models with up to 3 parameters
36104	fitted models with up to 3 parameters
36105	fitted models with up to 4 parameters
36106	fitted models with up to 4 parameters
36110	fitted models with up to 3 parameters
36111	fitted models with up to 3 parameters
36112	fitted models with up to 3 parameters
36113	fitted models with up to 3 parameters
36130	fitted models with up to 3 parameters
36131	fitted models with up to 3 parameters
36137	no R2 >= 0.5
36143	fitted models with up to 5 parameters
36144	fitted models with up to 3 parameters
36145	-Inf AICc for at least one fit
36146	fitted models with up to 3 parameters
36147	-Inf AICc for at least one fit
36148	-Inf AICc for at least one fit
36150	fitted models with up to 3 parameters
36151	fitted models with up to 3 parameters
36210	fitted models with up to 7 parameters
36212	fitted models with up to 3 parameters
36213	fitted models with up to 3 parameters
36215	fitted models with up to 7 parameters
36216	fitted models with up to 7 parameters
36217	fitted models with up to 7 parameters
36218	fitted models with up to 7 parameters
36222	fitted models with up to 3 parameters
36232	-Inf AICc for at least one fit
36233	-Inf AICc for at least one fit
36234	-Inf AICc for at least one fit
36235	fitted models with up to 3 parameters
36236	-Inf AICc for at least one fit
36237	-Inf AICc for at least one fit
36256	fitted models with up to 3 parameters
36258	fitted models with up to 7 parameters
36259	fitted models with up to 3 parameters
36260	fitted models with up to 3 parameters
36261	fitted models with up to 3 parameters
36273	-Inf AICc for at least one fit
36274	fitted models with up to 3 parameters
36285	fitted models with up to 5 parameters
36287	fitted models with up to 3 parameters
36288	no R2 >= 0.5
36289	no R2 >= 0.5
36290	fitted models with up to 6 parameters
36292	fitted models with up to 7 parameters
36293	fitted models with up to 7 parameters
36297	fitted models with up to 3 parameters
36298	fitted models with up to 5 parameters
36299	fitted models with up to 5 parameters
36300	fitted models with up to 7 parameters
36301	fitted models with up to 3 parameters
36302	fitted models with up to 3 parameters
36303	fitted models with up to 3 parameters
36310	-Inf AICc for at least one fit
36311	no R2 >= 0.5
36316	no R2 >= 0.5
36328	fitted models with up to 4 parameters
36329	no R2 >= 0.5
36330	no R2 >= 0.5
36331	fitted models with up to 3 parameters
36335	fitted models with up to 7 parameters
36347	-Inf AICc for at least one fit
36348	-Inf AICc for at least one fit
36349	-Inf AICc for at least one fit
36350	-Inf AICc for at least one fit
36351	-Inf AICc for at least one fit
36352	fitted models with up to 4 parameters
36353	fitted models with up to 4 parameters
36354	fitted models with up to 6 parameters
36360	fitted models with up to 4 parameters
36366	-Inf AICc for at least one fit
36367	-Inf AICc for at least one fit
36370	-Inf AICc for at least one fit
36371	-Inf AICc for at least one fit
36378	fitted models with up to 3 parameters
36379	fitted models with up to 3 parameters
36380	fitted models with up to 3 parameters
36381	fitted models with up to 3 parameters
36382	fitted models with up to 3 parameters
36383	fitted models with up to 3 parameters
36384	fitted models with up to 3 parameters
36385	fitted models with up to 3 parameters
36386	fitted models with up to 3 parameters
36387	no R2 >= 0.5
36388	fitted models with up to 3 parameters
36389	fitted models with up to 3 parameters
36390	fitted models with up to 3 parameters
36391	fitted models with up to 3 parameters
36392	fitted models with up to 3 parameters
36393	fitted models with up to 3 parameters
36394	fitted models with up to 3 parameters
36395	fitted models with up to 3 parameters
36396	fitted models with up to 3 parameters
36397	fitted models with up to 3 parameters
36398	fitted models with up to 3 parameters
36399	fitted models with up to 3 parameters
36400	fitted models with up to 3 parameters
36401	fitted models with up to 3 parameters
36402	fitted models with up to 3 parameters
36403	fitted models with up to 3 parameters
36404	fitted models with up to 3 parameters
36405	fitted models with up to 3 parameters
36406	fitted models with up to 3 parameters
36407	fitted models with up to 3 parameters
36408	fitted models with up to 3 parameters
36409	fitted models with up to 3 parameters
36410	fitted models with up to 3 parameters
36411	fitted models with up to 3 parameters
36412	fitted models with up to 3 parameters
36413	fitted models with up to 3 parameters
36432	fitted models with up to 4 parameters
36433	fitted models with up to 4 parameters
36434	-Inf AICc for at least one fit
36435	-Inf AICc for at least one fit
36436	-Inf AICc for at least one fit
36437	fitted models with up to 4 parameters
36438	fitted models with up to 4 parameters
36439	-Inf AICc for at least one fit
36440	-Inf AICc for at least one fit
36441	-Inf AICc for at least one fit
36442	fitted models with up to 3 parameters
36446	-Inf AICc for at least one fit
36447	-Inf AICc for at least one fit
36448	-Inf AICc for at least one fit
36449	-Inf AICc for at least one fit
36450	no R2 >= 0.5
36455	fitted models with up to 4 parameters
36463	fitted models with up to 3 parameters
36483	fitted models with up to 7 parameters
36484	fitted models with up to 7 parameters
36485	fitted models with up to 7 parameters
36488	fitted models with up to 3 parameters
36489	fitted models with up to 3 parameters
36499	no R2 >= 0.5
36500	no R2 >= 0.5
36501	-Inf AICc for at least one fit
36502	-Inf AICc for at least one fit
36503	fitted models with up to 3 parameters
36504	-Inf AICc for at least one fit
36520	-Inf AICc for at least one fit
36521	-Inf AICc for at least one fit
36522	-Inf AICc for at least one fit
36523	-Inf AICc for at least one fit
36545	fitted models with up to 3 parameters
36546	fitted models with up to 3 parameters
36547	fitted models with up to 3 parameters
36548	fitted models with up to 3 parameters
36549	fitted models with up to 3 parameters
36550	fitted models with up to 3 parameters
36551	fitted models with up to 3 parameters
36552	fitted models with up to 3 parameters
36553	fitted models with up to 3 parameters
36554	fitted models with up to 3 parameters
36558	no R2 >= 0.5
36559	fitted models with up to 7 parameters
36560	fitted models with up to 7 parameters
36561	no R2 >= 0.5
36562	no R2 >= 0.5
36563	no R2 >= 0.5
36564	no R2 >= 0.5
36565	fitted models with up to 7 parameters
36566	no R2 >= 0.5
36567	fitted models with up to 7 parameters
36568	fitted models with up to 7 parameters
36569	no R2 >= 0.5
36570	no R2 >= 0.5
36571	no R2 >= 0.5
36572	no R2 >= 0.5
36573	fitted models with up to 7 parameters
36574	fitted models with up to 3 parameters
36575	no R2 >= 0.5
36576	no R2 >= 0.5
36577	no R2 >= 0.5
36578	no R2 >= 0.5
36579	fitted models with up to 7 parameters
36580	no R2 >= 0.5
36581	no R2 >= 0.5
36606	fitted models with up to 7 parameters
36615	-Inf AICc for at least one fit
36616	-Inf AICc for at least one fit
36675	fitted models with up to 3 parameters
36676	fitted models with up to 3 parameters
36678	fitted models with up to 3 parameters
36679	fitted models with up to 3 parameters
36680	fitted models with up to 3 parameters
36681	fitted models with up to 3 parameters
36682	fitted models with up to 3 parameters
36683	fitted models with up to 3 parameters
36684	fitted models with up to 3 parameters
36685	fitted models with up to 3 parameters
36686	fitted models with up to 3 parameters
36687	fitted models with up to 3 parameters
36688	fitted models with up to 3 parameters
36689	fitted models with up to 3 parameters
36690	fitted models with up to 3 parameters
36691	fitted models with up to 3 parameters
36692	fitted models with up to 3 parameters
36693	fitted models with up to 3 parameters
36696	no R2 >= 0.5
36698	no R2 >= 0.5
36699	no R2 >= 0.5
36700	no R2 >= 0.5
36701	fitted models with up to 4 parameters
36702	fitted models with up to 4 parameters
36703	no R2 >= 0.5
36704	no R2 >= 0.5
37340	fitted models with up to 7 parameters
37341	fitted models with up to 7 parameters
37342	fitted models with up to 7 parameters
37343	fitted models with up to 7 parameters
37344	fitted models with up to 7 parameters
37345	no R2 >= 0.5
37346	-Inf AICc for at least one fit
37347	-Inf AICc for at least one fit
37350	no R2 >= 0.5
37351	fitted models with up to 3 parameters
37352	no R2 >= 0.5
37353	fitted models with up to 3 parameters
37354	fitted models with up to 3 parameters
37355	fitted models with up to 3 parameters
37356	fitted models with up to 3 parameters
37357	fitted models with up to 3 parameters
37358	fitted models with up to 3 parameters
37361	fitted models with up to 7 parameters
37362	fitted models with up to 7 parameters
37363	fitted models with up to 7 parameters
37364	fitted models with up to 7 parameters
37367	fitted models with up to 3 parameters
37371	fitted models with up to 3 parameters
37400	fitted models with up to 3 parameters
37401	fitted models with up to 3 parameters
37402	fitted models with up to 3 parameters
37403	-Inf AICc for at least one fit
37404	fitted models with up to 7 parameters
37405	fitted models with up to 7 parameters
37406	fitted models with up to 3 parameters
37445	-Inf AICc for at least one fit
37446	fitted models with up to 3 parameters
37479	-Inf AICc for at least one fit
37480	-Inf AICc for at least one fit
37481	-Inf AICc for at least one fit
37482	-Inf AICc for at least one fit
37483	fitted models with up to 3 parameters
37484	no R2 >= 0.5
37485	no R2 >= 0.5
37486	no R2 >= 0.5
37487	fitted models with up to 3 parameters
37488	fitted models with up to 3 parameters
37514	fitted models with up to 3 parameters
37515	-Inf AICc for at least one fit
37642	fitted models with up to 3 parameters
37643	fitted models with up to 5 parameters
37644	fitted models with up to 3 parameters
37645	fitted models with up to 3 parameters
37646	fitted models with up to 3 parameters
37647	fitted models with up to 4 parameters
37680	fitted models with up to 7 parameters
37681	-Inf AICc for at least one fit
37682	fitted models with up to 7 parameters
37683	fitted models with up to 7 parameters
37684	fitted models with up to 7 parameters
37685	fitted models with up to 3 parameters
37686	fitted models with up to 5 parameters
37687	fitted models with up to 3 parameters
37701	fitted models with up to 7 parameters
37711	fitted models with up to 7 parameters
37719	fitted models with up to 7 parameters
37720	fitted models with up to 6 parameters
37721	fitted models with up to 7 parameters
37722	fitted models with up to 6 parameters
37861	no R2 >= 0.5
37862	-Inf AICc for at least one fit
37864	fitted models with up to 7 parameters
37867	fitted models with up to 4 parameters
37871	fitted models with up to 7 parameters
37897	-Inf AICc for at least one fit
37932	-Inf AICc for at least one fit
37933	fitted models with up to 3 parameters
37934	-Inf AICc for at least one fit
37935	fitted models with up to 3 parameters
37936	fitted models with up to 3 parameters
37937	fitted models with up to 3 parameters
37938	fitted models with up to 3 parameters
37939	fitted models with up to 3 parameters
37940	fitted models with up to 3 parameters
37987	fitted models with up to 3 parameters
37988	fitted models with up to 3 parameters
37989	fitted models with up to 3 parameters
37990	fitted models with up to 3 parameters
37991	fitted models with up to 3 parameters
37992	fitted models with up to 3 parameters
37993	fitted models with up to 3 parameters
37994	fitted models with up to 3 parameters
37995	fitted models with up to 3 parameters
37996	fitted models with up to 3 parameters
38014	-Inf AICc for at least one fit
38015	fitted models with up to 3 parameters
38017	fitted models with up to 3 parameters
38018	fitted models with up to 3 parameters
38026	-Inf AICc for at least one fit
38027	fitted models with up to 3 parameters
38029	fitted models with up to 4 parameters
38030	-Inf AICc for at least one fit
38032	-Inf AICc for at least one fit
38033	-Inf AICc for at least one fit
38035	-Inf AICc for at least one fit
38036	-Inf AICc for at least one fit
38038	fitted models with up to 3 parameters
38064	fitted models with up to 3 parameters
38065	fitted models with up to 3 parameters
38066	fitted models with up to 3 parameters
38081	-Inf AICc for at least one fit
38082	-Inf AICc for at least one fit
38083	-Inf AICc for at least one fit
38084	-Inf AICc for at least one fit
38093	fitted models with up to 4 parameters
38094	fitted models with up to 4 parameters
38096	fitted models with up to 7 parameters
38099	-Inf AICc for at least one fit
38100	-Inf AICc for at least one fit
38101	-Inf AICc for at least one fit
38102	-Inf AICc for at least one fit
38103	-Inf AICc for at least one fit
38115	fitted models with up to 3 parameters
38116	-Inf AICc for at least one fit
38117	-Inf AICc for at least one fit
38118	-Inf AICc for at least one fit
38119	-Inf AICc for at least one fit
38120	-Inf AICc for at least one fit
38121	-Inf AICc for at least one fit
38122	fitted models with up to 3 parameters
38123	fitted models with up to 3 parameters
38124	fitted models with up to 3 parameters
38125	-Inf AICc for at least one fit
38126	-Inf AICc for at least one fit
38127	-Inf AICc for at least one fit
38176	fitted models with up to 3 parameters
38177	fitted models with up to 3 parameters
38178	fitted models with up to 3 parameters
38179	fitted models with up to 3 parameters
38254	fitted models with up to 4 parameters
38267	fitted models with up to 3 parameters
38285	-Inf AICc for at least one fit
38291	fitted models with up to 3 parameters
38292	fitted models with up to 3 parameters
38293	fitted models with up to 3 parameters
38294	fitted models with up to 3 parameters
38298	fitted models with up to 6 parameters
38299	fitted models with up to 6 parameters
38300	fitted models with up to 6 parameters
38301	fitted models with up to 6 parameters
38311	fitted models with up to 3 parameters
38316	fitted models with up to 4 parameters
38317	fitted models with up to 5 parameters
38318	fitted models with up to 5 parameters
38319	-Inf AICc for at least one fit
38320	fitted models with up to 3 parameters
38324	-Inf AICc for at least one fit
38325	fitted models with up to 4 parameters
38326	no R2 >= 0.5
38327	-Inf AICc for at least one fit
38328	-Inf AICc for at least one fit
38329	-Inf AICc for at least one fit
38330	fitted models with up to 4 parameters
38354	fitted models with up to 3 parameters
38355	fitted models with up to 4 parameters
38356	fitted models with up to 4 parameters
38357	fitted models with up to 4 parameters
38358	fitted models with up to 6 parameters
38363	fitted models with up to 7 parameters
38364	fitted models with up to 4 parameters
38365	fitted models with up to 6 parameters
38366	fitted models with up to 3 parameters
38367	fitted models with up to 4 parameters
38383	fitted models with up to 3 parameters
38387	fitted models with up to 3 parameters
38388	fitted models with up to 3 parameters
38389	fitted models with up to 3 parameters
38390	fitted models with up to 3 parameters
38391	fitted models with up to 3 parameters
38392	fitted models with up to 3 parameters
38393	fitted models with up to 3 parameters
38394	fitted models with up to 3 parameters
39167	no R2 >= 0.5
39168	no R2 >= 0.5
39169	fitted models with up to 7 parameters
39170	no R2 >= 0.5
39171	fitted models with up to 7 parameters
39172	no R2 >= 0.5
39173	no R2 >= 0.5
39174	no R2 >= 0.5
39175	fitted models with up to 7 parameters
39176	no R2 >= 0.5
39177	no R2 >= 0.5
39178	fitted models with up to 7 parameters
39179	no R2 >= 0.5
39180	fitted models with up to 7 parameters
39181	no R2 >= 0.5
39182	fitted models with up to 7 parameters
39183	fitted models with up to 3 parameters
39184	no R2 >= 0.5
39185	no R2 >= 0.5
39186	fitted models with up to 7 parameters
39187	fitted models with up to 7 parameters
39188	fitted models with up to 7 parameters
39189	no R2 >= 0.5
39190	-Inf AICc for at least one fit
39196	fitted models with up to 3 parameters
39207	-Inf AICc for at least one fit
39208	fitted models with up to 4 parameters
39209	fitted models with up to 3 parameters
39210	no R2 >= 0.5
39211	fitted models with up to 3 parameters
39212	fitted models with up to 4 parameters
39213	fitted models with up to 3 parameters
39214	fitted models with up to 3 parameters
39215	fitted models with up to 3 parameters
39216	fitted models with up to 5 parameters
39218	-Inf AICc for at least one fit
39219	-Inf AICc for at least one fit
39230	fitted models with up to 3 parameters
39231	fitted models with up to 3 parameters
39232	fitted models with up to 3 parameters
39235	fitted models with up to 3 parameters
39241	fitted models with up to 3 parameters
39244	fitted models with up to 3 parameters
39245	fitted models with up to 3 parameters
39246	fitted models with up to 3 parameters
39247	fitted models with up to 3 parameters
39248	fitted models with up to 3 parameters
39249	fitted models with up to 3 parameters
39250	fitted models with up to 3 parameters
39251	fitted models with up to 3 parameters
39253	fitted models with up to 3 parameters
39254	fitted models with up to 3 parameters
39255	fitted models with up to 3 parameters
39256	fitted models with up to 3 parameters
39381	fitted models with up to 3 parameters
39382	fitted models with up to 3 parameters
39408	fitted models with up to 3 parameters
39409	fitted models with up to 3 parameters
39414	fitted models with up to 7 parameters
39417	fitted models with up to 7 parameters
39418	fitted models with up to 7 parameters
39419	fitted models with up to 7 parameters
39420	fitted models with up to 7 parameters
39421	fitted models with up to 7 parameters
39422	fitted models with up to 7 parameters
39535	fitted models with up to 7 parameters
39536	fitted models with up to 7 parameters
39537	fitted models with up to 7 parameters
39538	fitted models with up to 7 parameters
39539	fitted models with up to 7 parameters
39540	fitted models with up to 7 parameters
39541	fitted models with up to 7 parameters
39542	fitted models with up to 7 parameters
39543	no R2 >= 0.5
39544	no R2 >= 0.5
39545	fitted models with up to 7 parameters
39546	fitted models with up to 7 parameters
39547	fitted models with up to 7 parameters
39548	no R2 >= 0.5
39549	no R2 >= 0.5
39550	no R2 >= 0.5
39552	fitted models with up to 3 parameters
39553	fitted models with up to 3 parameters
39554	fitted models with up to 3 parameters
39557	fitted models with up to 7 parameters
39558	fitted models with up to 7 parameters
39561	fitted models with up to 5 parameters
39562	fitted models with up to 5 parameters
39563	fitted models with up to 4 parameters
39564	fitted models with up to 4 parameters
39565	fitted models with up to 4 parameters
39566	fitted models with up to 4 parameters
39569	fitted models with up to 4 parameters
39570	fitted models with up to 4 parameters
39571	-Inf AICc for at least one fit
39572	-Inf AICc for at least one fit
39573	fitted models with up to 4 parameters
39574	fitted models with up to 5 parameters
39575	fitted models with up to 3 parameters
39576	fitted models with up to 7 parameters
39577	fitted models with up to 7 parameters
39578	fitted models with up to 7 parameters
39579	fitted models with up to 7 parameters
39580	fitted models with up to 7 parameters
39581	fitted models with up to 7 parameters
39582	-Inf AICc for at least one fit
39585	-Inf AICc for at least one fit
39586	-Inf AICc for at least one fit
39587	fitted models with up to 3 parameters
39589	-Inf AICc for at least one fit
39590	-Inf AICc for at least one fit
39591	-Inf AICc for at least one fit
39592	-Inf AICc for at least one fit
39593	fitted models with up to 3 parameters
39594	fitted models with up to 3 parameters
39597	fitted models with up to 3 parameters
39598	fitted models with up to 4 parameters
39599	fitted models with up to 3 parameters
39600	fitted models with up to 3 parameters
39601	fitted models with up to 3 parameters
39602	no R2 >= 0.5
39603	fitted models with up to 7 parameters
39604	fitted models with up to 4 parameters
39605	fitted models with up to 4 parameters
39606	fitted models with up to 4 parameters
39607	fitted models with up to 4 parameters
39608	fitted models with up to 5 parameters
39609	fitted models with up to 5 parameters
39610	fitted models with up to 4 parameters
39611	fitted models with up to 4 parameters
39612	fitted models with up to 3 parameters
39613	fitted models with up to 3 parameters
39614	fitted models with up to 3 parameters
39615	-Inf AICc for at least one fit
39616	-Inf AICc for at least one fit
39617	fitted models with up to 3 parameters
39618	fitted models with up to 4 parameters
39619	fitted models with up to 4 parameters
39620	fitted models with up to 3 parameters
39621	fitted models with up to 3 parameters
39622	fitted models with up to 4 parameters
39623	fitted models with up to 4 parameters
39624	fitted models with up to 3 parameters
39625	fitted models with up to 3 parameters
39626	fitted models with up to 3 parameters
39627	-Inf AICc for at least one fit
39628	fitted models with up to 3 parameters
39629	fitted models with up to 3 parameters
39630	fitted models with up to 3 parameters
39631	fitted models with up to 3 parameters
39634	-Inf AICc for at least one fit
39635	-Inf AICc for at least one fit
39636	-Inf AICc for at least one fit
39637	fitted models with up to 3 parameters
39638	fitted models with up to 6 parameters
39639	fitted models with up to 6 parameters
39641	fitted models with up to 6 parameters
39642	fitted models with up to 6 parameters
39643	-Inf AICc for at least one fit
39644	-Inf AICc for at least one fit
39646	-Inf AICc for at least one fit
39647	-Inf AICc for at least one fit
39648	-Inf AICc for at least one fit
39652	fitted models with up to 3 parameters
39653	fitted models with up to 3 parameters
39654	fitted models with up to 3 parameters
39655	fitted models with up to 3 parameters
39657	-Inf AICc for at least one fit
39658	-Inf AICc for at least one fit
39659	fitted models with up to 3 parameters
39660	fitted models with up to 3 parameters
39661	fitted models with up to 3 parameters
39662	-Inf AICc for at least one fit
39663	-Inf AICc for at least one fit
39664	-Inf AICc for at least one fit
39665	fitted models with up to 5 parameters
39666	fitted models with up to 7 parameters
39667	fitted models with up to 6 parameters
39668	fitted models with up to 7 parameters
39669	fitted models with up to 3 parameters
39670	fitted models with up to 3 parameters
39671	fitted models with up to 3 parameters
39672	fitted models with up to 3 parameters
39673	fitted models with up to 3 parameters
39674	fitted models with up to 3 parameters
39675	fitted models with up to 3 parameters
39676	fitted models with up to 3 parameters
39677	fitted models with up to 3 parameters
39678	fitted models with up to 3 parameters
39691	fitted models with up to 3 parameters
39692	fitted models with up to 3 parameters
39693	fitted models with up to 3 parameters
39694	fitted models with up to 3 parameters
39695	fitted models with up to 3 parameters
39696	fitted models with up to 3 parameters
39697	fitted models with up to 4 parameters
39698	fitted models with up to 5 parameters
39699	fitted models with up to 6 parameters
39700	fitted models with up to 4 parameters
39701	fitted models with up to 5 parameters
39702	fitted models with up to 5 parameters
39703	fitted models with up to 6 parameters
39704	fitted models with up to 4 parameters
39705	fitted models with up to 6 parameters
39706	fitted models with up to 5 parameters
39707	fitted models with up to 5 parameters
39708	fitted models with up to 5 parameters
39709	fitted models with up to 4 parameters
39710	fitted models with up to 5 parameters
39711	fitted models with up to 6 parameters
39712	fitted models with up to 6 parameters
39713	fitted models with up to 5 parameters
39714	fitted models with up to 5 parameters
39715	fitted models with up to 5 parameters
39716	fitted models with up to 5 parameters
39717	fitted models with up to 4 parameters
39718	fitted models with up to 4 parameters
39719	fitted models with up to 6 parameters
39720	fitted models with up to 4 parameters
39721	fitted models with up to 5 parameters
39722	fitted models with up to 4 parameters
39723	fitted models with up to 6 parameters
39724	fitted models with up to 5 parameters
39725	fitted models with up to 4 parameters
39726	fitted models with up to 5 parameters
39727	fitted models with up to 6 parameters
39728	fitted models with up to 4 parameters
39729	fitted models with up to 4 parameters
39730	fitted models with up to 4 parameters
39731	fitted models with up to 5 parameters
39732	fitted models with up to 6 parameters
39733	fitted models with up to 4 parameters
39734	fitted models with up to 5 parameters
39735	fitted models with up to 5 parameters
39736	fitted models with up to 5 parameters
39737	fitted models with up to 5 parameters
39738	fitted models with up to 4 parameters
39739	fitted models with up to 5 parameters
39740	fitted models with up to 4 parameters
39741	fitted models with up to 5 parameters
39742	fitted models with up to 4 parameters
39743	fitted models with up to 3 parameters
39744	fitted models with up to 4 parameters
39745	fitted models with up to 4 parameters
39746	fitted models with up to 4 parameters
39747	fitted models with up to 4 parameters
39748	fitted models with up to 4 parameters
39749	fitted models with up to 3 parameters
39750	fitted models with up to 5 parameters
39751	fitted models with up to 5 parameters
39752	fitted models with up to 5 parameters
39753	fitted models with up to 5 parameters
39754	fitted models with up to 5 parameters
39755	fitted models with up to 5 parameters
39756	fitted models with up to 5 parameters
39757	fitted models with up to 5 parameters
39758	fitted models with up to 5 parameters
39759	fitted models with up to 4 parameters
39760	fitted models with up to 6 parameters
39761	fitted models with up to 6 parameters
39762	fitted models with up to 5 parameters
39763	fitted models with up to 5 parameters
39764	fitted models with up to 5 parameters
39765	fitted models with up to 5 parameters
39766	fitted models with up to 5 parameters
39767	fitted models with up to 5 parameters
39768	fitted models with up to 5 parameters
39769	fitted models with up to 5 parameters
39770	fitted models with up to 5 parameters
39771	fitted models with up to 6 parameters
39772	fitted models with up to 6 parameters
39773	fitted models with up to 6 parameters
39774	fitted models with up to 4 parameters
39775	fitted models with up to 6 parameters
39776	fitted models with up to 6 parameters
39777	fitted models with up to 6 parameters
39778	fitted models with up to 5 parameters
39779	fitted models with up to 6 parameters
39780	fitted models with up to 6 parameters
39781	fitted models with up to 7 parameters
39782	fitted models with up to 6 parameters
39783	fitted models with up to 6 parameters
39784	fitted models with up to 5 parameters
39785	fitted models with up to 6 parameters
39786	fitted models with up to 6 parameters
39787	fitted models with up to 5 parameters
39788	fitted models with up to 6 parameters
39789	fitted models with up to 6 parameters
39790	fitted models with up to 6 parameters
39791	fitted models with up to 5 parameters
39792	fitted models with up to 6 parameters
39793	fitted models with up to 6 parameters
39794	fitted models with up to 6 parameters
39795	fitted models with up to 6 parameters
39796	fitted models with up to 6 parameters
39797	fitted models with up to 5 parameters
39798	fitted models with up to 5 parameters
39799	fitted models with up to 6 parameters
39800	fitted models with up to 6 parameters
39801	fitted models with up to 5 parameters
39802	fitted models with up to 6 parameters
39803	fitted models with up to 6 parameters
39804	fitted models with up to 6 parameters
39805	fitted models with up to 6 parameters
39806	fitted models with up to 6 parameters
39807	fitted models with up to 5 parameters
39808	fitted models with up to 6 parameters
39809	fitted models with up to 6 parameters
39810	fitted models with up to 6 parameters
39811	fitted models with up to 6 parameters
39812	fitted models with up to 6 parameters
39813	fitted models with up to 6 parameters
39814	fitted models with up to 6 parameters
39815	fitted models with up to 6 parameters
39816	fitted models with up to 6 parameters
39817	fitted models with up to 5 parameters
39818	fitted models with up to 5 parameters
39819	fitted models with up to 6 parameters
39820	fitted models with up to 5 parameters
39821	fitted models with up to 6 parameters
39822	fitted models with up to 6 parameters
39823	fitted models with up to 6 parameters
39824	fitted models with up to 6 parameters
39825	fitted models with up to 6 parameters
39826	fitted models with up to 6 parameters
39827	fitted models with up to 6 parameters
39828	fitted models with up to 6 parameters
39829	fitted models with up to 6 parameters
39830	fitted models with up to 6 parameters
39831	fitted models with up to 6 parameters
39832	fitted models with up to 6 parameters
39833	fitted models with up to 6 parameters
39834	fitted models with up to 6 parameters
39836	fitted models with up to 4 parameters
39839	fitted models with up to 3 parameters
39844	fitted models with up to 7 parameters
39845	fitted models with up to 4 parameters
39846	fitted models with up to 7 parameters
39847	fitted models with up to 7 parameters
39848	fitted models with up to 7 parameters
39849	fitted models with up to 7 parameters
39850	fitted models with up to 7 parameters
39851	fitted models with up to 7 parameters
39852	fitted models with up to 7 parameters
39853	fitted models with up to 7 parameters
39854	-Inf AICc for at least one fit
39856	fitted models with up to 3 parameters
39857	-Inf AICc for at least one fit
39858	-Inf AICc for at least one fit
39860	-Inf AICc for at least one fit
39862	fitted models with up to 3 parameters
39864	fitted models with up to 3 parameters
39881	fitted models with up to 3 parameters
39912	fitted models with up to 5 parameters
39990	fitted models with up to 3 parameters
39996	no R2 >= 0.5
39997	fitted models with up to 7 parameters
39998	no R2 >= 0.5
39999	fitted models with up to 5 parameters
40000	fitted models with up to 3 parameters
40001	fitted models with up to 7 parameters
40002	fitted models with up to 7 parameters
40003	fitted models with up to 3 parameters
40004	no R2 >= 0.5
40005	fitted models with up to 4 parameters
40006	-Inf AICc for at least one fit
40007	fitted models with up to 4 parameters
40008	fitted models with up to 4 parameters
40009	fitted models with up to 7 parameters
40010	fitted models with up to 7 parameters
40011	fitted models with up to 7 parameters
40012	fitted models with up to 5 parameters
40013	no R2 >= 0.5
40014	no R2 >= 0.5
40015	fitted models with up to 4 parameters
40016	no R2 >= 0.5
40017	-Inf AICc for at least one fit
40018	fitted models with up to 3 parameters
40020	fitted models with up to 3 parameters
40021	-Inf AICc for at least one fit
40023	fitted models with up to 7 parameters
40024	fitted models with up to 7 parameters
40025	fitted models with up to 7 parameters
40026	fitted models with up to 7 parameters
40027	fitted models with up to 7 parameters
40028	fitted models with up to 7 parameters
40029	fitted models with up to 7 parameters
40030	fitted models with up to 7 parameters
40031	fitted models with up to 7 parameters
40032	fitted models with up to 7 parameters
40033	fitted models with up to 7 parameters
40034	fitted models with up to 7 parameters
40035	fitted models with up to 7 parameters
40036	fitted models with up to 7 parameters
40037	fitted models with up to 7 parameters
40038	fitted models with up to 7 parameters
40039	fitted models with up to 4 parameters
40040	-Inf AICc for at least one fit
40041	fitted models with up to 4 parameters
40042	-Inf AICc for at least one fit
40043	fitted models with up to 3 parameters
40044	fitted models with up to 3 parameters
40045	-Inf AICc for at least one fit
40046	-Inf AICc for at least one fit
40047	fitted models with up to 3 parameters
40048	fitted models with up to 7 parameters
40049	-Inf AICc for at least one fit
40050	-Inf AICc for at least one fit
40051	-Inf AICc for at least one fit
40052	fitted models with up to 4 parameters
40053	fitted models with up to 7 parameters
40054	fitted models with up to 6 parameters
40055	-Inf AICc for at least one fit
40056	fitted models with up to 3 parameters
40057	fitted models with up to 7 parameters
40058	fitted models with up to 7 parameters
40059	fitted models with up to 7 parameters
40060	fitted models with up to 7 parameters
40061	fitted models with up to 7 parameters
40062	fitted models with up to 5 parameters
40063	fitted models with up to 4 parameters
40064	fitted models with up to 5 parameters
40065	fitted models with up to 4 parameters
40066	fitted models with up to 5 parameters
40067	fitted models with up to 7 parameters
40068	fitted models with up to 4 parameters
40069	fitted models with up to 7 parameters
40070	fitted models with up to 3 parameters
40071	fitted models with up to 6 parameters
40072	fitted models with up to 7 parameters
40073	fitted models with up to 5 parameters
40074	fitted models with up to 7 parameters
40075	fitted models with up to 3 parameters
40076	fitted models with up to 4 parameters
40077	fitted models with up to 4 parameters
40078	-Inf AICc for at least one fit
40079	-Inf AICc for at least one fit
40080	fitted models with up to 4 parameters
40081	-Inf AICc for at least one fit
40082	fitted models with up to 3 parameters
40083	fitted models with up to 3 parameters
40084	fitted models with up to 3 parameters
40085	fitted models with up to 3 parameters
40086	fitted models with up to 7 parameters
40087	fitted models with up to 6 parameters
40088	fitted models with up to 4 parameters
40089	fitted models with up to 5 parameters
40090	fitted models with up to 4 parameters
40091	fitted models with up to 4 parameters
40092	fitted models with up to 3 parameters
40093	fitted models with up to 6 parameters
40094	fitted models with up to 4 parameters
40095	fitted models with up to 7 parameters
40096	fitted models with up to 7 parameters
40097	fitted models with up to 4 parameters
40098	fitted models with up to 3 parameters
40099	-Inf AICc for at least one fit
40100	fitted models with up to 4 parameters
40101	fitted models with up to 6 parameters
40102	fitted models with up to 7 parameters
40103	fitted models with up to 5 parameters
40104	fitted models with up to 5 parameters
40105	fitted models with up to 7 parameters
40106	fitted models with up to 7 parameters
40107	fitted models with up to 5 parameters
40108	-Inf AICc for at least one fit
40109	fitted models with up to 3 parameters
40110	fitted models with up to 4 parameters
40111	fitted models with up to 7 parameters
40112	fitted models with up to 4 parameters
40113	fitted models with up to 7 parameters
40114	fitted models with up to 7 parameters
40115	-Inf AICc for at least one fit
40116	fitted models with up to 3 parameters
40117	-Inf AICc for at least one fit
40118	fitted models with up to 7 parameters
40119	-Inf AICc for at least one fit
40120	fitted models with up to 3 parameters
40121	fitted models with up to 4 parameters
40122	-Inf AICc for at least one fit
40123	-Inf AICc for at least one fit
40124	fitted models with up to 3 parameters
40125	fitted models with up to 6 parameters
40126	fitted models with up to 3 parameters
40127	-Inf AICc for at least one fit
40128	-Inf AICc for at least one fit
40129	fitted models with up to 7 parameters
40130	fitted models with up to 5 parameters
40131	fitted models with up to 4 parameters
40132	fitted models with up to 6 parameters
40133	fitted models with up to 6 parameters
40134	fitted models with up to 3 parameters
40135	fitted models with up to 5 parameters
40136	fitted models with up to 6 parameters
40137	fitted models with up to 4 parameters
40138	fitted models with up to 7 parameters
40139	fitted models with up to 3 parameters
40140	fitted models with up to 4 parameters
40141	fitted models with up to 5 parameters
40142	fitted models with up to 4 parameters
40143	fitted models with up to 3 parameters
40144	fitted models with up to 7 parameters
40145	fitted models with up to 4 parameters
40146	fitted models with up to 7 parameters
40147	fitted models with up to 7 parameters
40148	fitted models with up to 4 parameters
40149	fitted models with up to 6 parameters
40150	fitted models with up to 3 parameters
40151	-Inf AICc for at least one fit
40152	-Inf AICc for at least one fit
40153	fitted models with up to 5 parameters
40154	fitted models with up to 3 parameters
40155	-Inf AICc for at least one fit
40156	fitted models with up to 4 parameters
40157	fitted models with up to 4 parameters
40158	fitted models with up to 5 parameters
40159	fitted models with up to 7 parameters
40160	fitted models with up to 7 parameters
40161	fitted models with up to 7 parameters
40162	fitted models with up to 7 parameters
40163	fitted models with up to 7 parameters
40164	fitted models with up to 7 parameters
40165	fitted models with up to 7 parameters
40166	fitted models with up to 7 parameters
40167	fitted models with up to 7 parameters
40168	fitted models with up to 7 parameters
40169	fitted models with up to 7 parameters
40170	fitted models with up to 7 parameters
40171	fitted models with up to 7 parameters
40172	fitted models with up to 7 parameters
40173	fitted models with up to 7 parameters
40174	fitted models with up to 7 parameters
40175	-Inf AICc for at least one fit
40176	-Inf AICc for at least one fit
40177	-Inf AICc for at least one fit
40178	fitted models with up to 3 parameters
40179	-Inf AICc for at least one fit
40180	-Inf AICc for at least one fit
40181	fitted models with up to 4 parameters
40182	fitted models with up to 3 parameters
40183	fitted models with up to 7 parameters
40184	fitted models with up to 7 parameters
40185	fitted models with up to 3 parameters
40186	fitted models with up to 6 parameters
40187	fitted models with up to 6 parameters
40188	fitted models with up to 7 parameters
40189	fitted models with up to 4 parameters
40190	fitted models with up to 7 parameters
40191	fitted models with up to 7 parameters
40192	fitted models with up to 7 parameters
40193	fitted models with up to 7 parameters
40194	fitted models with up to 7 parameters
40195	fitted models with up to 7 parameters
40196	fitted models with up to 5 parameters
40197	fitted models with up to 7 parameters
40198	fitted models with up to 5 parameters
40199	fitted models with up to 5 parameters
40200	fitted models with up to 6 parameters
40201	fitted models with up to 5 parameters
40202	-Inf AICc for at least one fit
40203	fitted models with up to 4 parameters
40204	fitted models with up to 4 parameters
40205	fitted models with up to 5 parameters
40206	fitted models with up to 4 parameters
40207	fitted models with up to 3 parameters
40208	fitted models with up to 6 parameters
40209	fitted models with up to 6 parameters
40210	fitted models with up to 7 parameters
40211	fitted models with up to 6 parameters
40212	fitted models with up to 4 parameters
40213	fitted models with up to 6 parameters
40214	fitted models with up to 6 parameters
40215	fitted models with up to 7 parameters
40216	fitted models with up to 4 parameters
40217	fitted models with up to 3 parameters
40218	fitted models with up to 7 parameters
40219	fitted models with up to 7 parameters
40220	fitted models with up to 7 parameters
40221	fitted models with up to 7 parameters
40222	fitted models with up to 7 parameters
40223	fitted models with up to 7 parameters
40224	fitted models with up to 7 parameters
40225	fitted models with up to 7 parameters
40226	fitted models with up to 7 parameters
40227	fitted models with up to 7 parameters
40228	fitted models with up to 4 parameters
40229	fitted models with up to 7 parameters
40230	fitted models with up to 4 parameters
40231	fitted models with up to 6 parameters
40232	fitted models with up to 3 parameters
40233	fitted models with up to 5 parameters
40234	-Inf AICc for at least one fit
40235	fitted models with up to 5 parameters
40236	-Inf AICc for at least one fit
40237	fitted models with up to 7 parameters
40238	fitted models with up to 3 parameters
40239	fitted models with up to 3 parameters
40240	fitted models with up to 6 parameters
40241	fitted models with up to 5 parameters
40242	fitted models with up to 4 parameters
40243	fitted models with up to 5 parameters
40244	fitted models with up to 5 parameters
40245	fitted models with up to 3 parameters
40246	fitted models with up to 3 parameters
40247	fitted models with up to 7 parameters
40248	-Inf AICc for at least one fit
40249	fitted models with up to 3 parameters
40250	fitted models with up to 7 parameters
40251	fitted models with up to 7 parameters
40252	fitted models with up to 7 parameters
40253	fitted models with up to 5 parameters
40254	fitted models with up to 6 parameters
40255	fitted models with up to 4 parameters
40256	fitted models with up to 5 parameters
40257	fitted models with up to 4 parameters
40258	fitted models with up to 7 parameters
40259	fitted models with up to 7 parameters
40260	fitted models with up to 7 parameters
40261	fitted models with up to 6 parameters
40262	fitted models with up to 7 parameters
40263	fitted models with up to 6 parameters
40264	fitted models with up to 4 parameters
40265	fitted models with up to 5 parameters
40266	fitted models with up to 4 parameters
40267	fitted models with up to 4 parameters
40268	fitted models with up to 4 parameters
40269	fitted models with up to 3 parameters
40270	fitted models with up to 5 parameters
40271	fitted models with up to 4 parameters
40272	fitted models with up to 7 parameters
40273	fitted models with up to 3 parameters
40274	fitted models with up to 7 parameters
40275	fitted models with up to 4 parameters
40276	-Inf AICc for at least one fit
40277	-Inf AICc for at least one fit
40278	fitted models with up to 3 parameters
40279	fitted models with up to 3 parameters
40281	fitted models with up to 3 parameters
40282	fitted models with up to 3 parameters
40283	fitted models with up to 3 parameters
40284	fitted models with up to 3 parameters
40285	fitted models with up to 3 parameters
40290	fitted models with up to 3 parameters
40292	-Inf AICc for at least one fit
40293	-Inf AICc for at least one fit
40296	fitted models with up to 5 parameters
40297	fitted models with up to 5 parameters
40298	fitted models with up to 4 parameters
40299	fitted models with up to 6 parameters
40300	fitted models with up to 4 parameters
40301	fitted models with up to 5 parameters
40302	fitted models with up to 4 parameters
40303	fitted models with up to 5 parameters
40304	-Inf AICc for at least one fit
40305	fitted models with up to 3 parameters
40306	fitted models with up to 4 parameters
40307	fitted models with up to 5 parameters
40308	fitted models with up to 3 parameters
40309	fitted models with up to 4 parameters
40310	fitted models with up to 3 parameters
40311	fitted models with up to 5 parameters
40312	fitted models with up to 4 parameters
40313	fitted models with up to 5 parameters
40314	fitted models with up to 5 parameters
40315	fitted models with up to 3 parameters
40316	fitted models with up to 4 parameters
40317	-Inf AICc for at least one fit
40318	fitted models with up to 4 parameters
40319	fitted models with up to 4 parameters
40320	fitted models with up to 3 parameters
40321	fitted models with up to 3 parameters
40322	fitted models with up to 5 parameters
40323	fitted models with up to 3 parameters
40324	fitted models with up to 3 parameters
40325	fitted models with up to 3 parameters
40326	-Inf AICc for at least one fit
40327	fitted models with up to 3 parameters
40328	fitted models with up to 3 parameters
40329	fitted models with up to 3 parameters
40330	fitted models with up to 3 parameters
40331	-Inf AICc for at least one fit
40332	fitted models with up to 5 parameters
40333	fitted models with up to 4 parameters
40334	fitted models with up to 5 parameters
40335	fitted models with up to 5 parameters
40336	fitted models with up to 4 parameters
40337	fitted models with up to 3 parameters
40338	-Inf AICc for at least one fit
40339	-Inf AICc for at least one fit
40340	fitted models with up to 3 parameters
40341	fitted models with up to 3 parameters
40342	-Inf AICc for at least one fit
40343	fitted models with up to 7 parameters
40344	fitted models with up to 7 parameters
40345	fitted models with up to 7 parameters
40346	fitted models with up to 7 parameters
40347	fitted models with up to 7 parameters
40348	fitted models with up to 7 parameters
40349	fitted models with up to 7 parameters
40350	fitted models with up to 7 parameters
40351	fitted models with up to 7 parameters
40352	fitted models with up to 7 parameters
40353	fitted models with up to 7 parameters
40354	fitted models with up to 7 parameters
40355	fitted models with up to 7 parameters
40356	fitted models with up to 7 parameters
40357	fitted models with up to 7 parameters
40358	fitted models with up to 3 parameters
40359	fitted models with up to 3 parameters
40360	fitted models with up to 3 parameters
40361	fitted models with up to 3 parameters
40362	fitted models with up to 7 parameters
40363	fitted models with up to 7 parameters
40364	fitted models with up to 7 parameters
40365	fitted models with up to 4 parameters
40366	fitted models with up to 7 parameters
40367	fitted models with up to 7 parameters
40368	fitted models with up to 7 parameters
40369	fitted models with up to 7 parameters
40370	fitted models with up to 7 parameters
40371	fitted models with up to 7 parameters
40372	fitted models with up to 7 parameters
40373	fitted models with up to 3 parameters
40374	fitted models with up to 5 parameters
40375	fitted models with up to 7 parameters
40376	fitted models with up to 5 parameters
40377	fitted models with up to 5 parameters
40378	fitted models with up to 7 parameters
40379	fitted models with up to 6 parameters
40380	fitted models with up to 6 parameters
40381	fitted models with up to 7 parameters
40382	fitted models with up to 7 parameters
40383	fitted models with up to 7 parameters
40384	fitted models with up to 7 parameters
40385	fitted models with up to 4 parameters
40386	fitted models with up to 4 parameters
40387	fitted models with up to 4 parameters
40388	fitted models with up to 4 parameters
40389	fitted models with up to 4 parameters
40390	fitted models with up to 7 parameters
40391	fitted models with up to 7 parameters
40392	fitted models with up to 7 parameters
40393	fitted models with up to 6 parameters
40394	fitted models with up to 7 parameters
40395	fitted models with up to 7 parameters
40396	fitted models with up to 7 parameters
40397	fitted models with up to 7 parameters
40398	fitted models with up to 7 parameters
40399	fitted models with up to 7 parameters
40400	fitted models with up to 7 parameters
40401	fitted models with up to 7 parameters
40402	fitted models with up to 7 parameters
40403	fitted models with up to 7 parameters
40404	fitted models with up to 7 parameters
40405	fitted models with up to 7 parameters
40406	fitted models with up to 7 parameters
40407	fitted models with up to 7 parameters
40408	fitted models with up to 7 parameters
40409	fitted models with up to 7 parameters
40410	-Inf AICc for at least one fit
40411	-Inf AICc for at least one fit
40412	fitted models with up to 4 parameters
40413	fitted models with up to 3 parameters
40414	-Inf AICc for at least one fit
40415	-Inf AICc for at least one fit
40416	fitted models with up to 4 parameters
40417	-Inf AICc for at least one fit
40418	-Inf AICc for at least one fit
40419	fitted models with up to 3 parameters
40420	-Inf AICc for at least one fit
40421	fitted models with up to 3 parameters
40422	-Inf AICc for at least one fit
40423	-Inf AICc for at least one fit
40424	fitted models with up to 4 parameters
40425	fitted models with up to 5 parameters
40426	fitted models with up to 5 parameters
40427	fitted models with up to 3 parameters
40429	fitted models with up to 3 parameters
40430	-Inf AICc for at least one fit
40431	fitted models with up to 7 parameters
40432	fitted models with up to 7 parameters
40433	fitted models with up to 7 parameters
40434	fitted models with up to 7 parameters
40435	fitted models with up to 7 parameters
40436	fitted models with up to 7 parameters
40437	fitted models with up to 7 parameters
40438	fitted models with up to 7 parameters
40439	fitted models with up to 7 parameters
40440	fitted models with up to 7 parameters
40441	fitted models with up to 7 parameters
40442	fitted models with up to 7 parameters
40443	fitted models with up to 7 parameters
40444	fitted models with up to 5 parameters
40445	fitted models with up to 6 parameters
40446	fitted models with up to 7 parameters
40447	fitted models with up to 7 parameters
40448	fitted models with up to 7 parameters
40449	fitted models with up to 7 parameters
40450	fitted models with up to 7 parameters
40451	fitted models with up to 7 parameters
40452	fitted models with up to 7 parameters
40453	fitted models with up to 7 parameters
40454	fitted models with up to 7 parameters
40455	fitted models with up to 7 parameters
40456	fitted models with up to 7 parameters
40457	fitted models with up to 7 parameters
40458	fitted models with up to 7 parameters
40459	fitted models with up to 7 parameters
40460	fitted models with up to 7 parameters
40461	fitted models with up to 7 parameters
40462	fitted models with up to 7 parameters
40463	fitted models with up to 7 parameters
40464	fitted models with up to 7 parameters
40465	fitted models with up to 7 parameters
40466	fitted models with up to 7 parameters
40467	fitted models with up to 7 parameters
40468	fitted models with up to 7 parameters
40469	fitted models with up to 7 parameters
40470	fitted models with up to 7 parameters
40471	fitted models with up to 7 parameters
40472	fitted models with up to 7 parameters
40473	fitted models with up to 7 parameters
40474	fitted models with up to 7 parameters
40475	fitted models with up to 7 parameters
40476	fitted models with up to 7 parameters
40477	fitted models with up to 7 parameters
40478	fitted models with up to 7 parameters
40479	fitted models with up to 7 parameters
40480	fitted models with up to 7 parameters
40481	fitted models with up to 7 parameters
40482	fitted models with up to 7 parameters
40483	fitted models with up to 7 parameters
40484	fitted models with up to 7 parameters
40485	fitted models with up to 7 parameters
40486	fitted models with up to 7 parameters
40487	fitted models with up to 7 parameters
40488	fitted models with up to 7 parameters
40489	fitted models with up to 7 parameters
40490	fitted models with up to 5 parameters
40491	fitted models with up to 6 parameters
40492	fitted models with up to 7 parameters
40493	fitted models with up to 7 parameters
40494	fitted models with up to 3 parameters
40495	fitted models with up to 7 parameters
40496	fitted models with up to 7 parameters
40497	fitted models with up to 7 parameters
40498	fitted models with up to 7 parameters
40499	fitted models with up to 7 parameters
40500	fitted models with up to 7 parameters
40501	fitted models with up to 7 parameters
40502	fitted models with up to 7 parameters
40503	fitted models with up to 7 parameters
40504	fitted models with up to 7 parameters
40505	fitted models with up to 7 parameters
40506	fitted models with up to 7 parameters
40507	fitted models with up to 7 parameters
40508	fitted models with up to 7 parameters
40509	fitted models with up to 7 parameters
40510	fitted models with up to 7 parameters
40511	fitted models with up to 7 parameters
40512	fitted models with up to 7 parameters
40513	fitted models with up to 7 parameters
40514	fitted models with up to 6 parameters
40515	fitted models with up to 7 parameters
40516	fitted models with up to 7 parameters
40517	fitted models with up to 3 parameters
40518	fitted models with up to 7 parameters
40519	fitted models with up to 4 parameters
40520	fitted models with up to 7 parameters
40521	-Inf AICc for at least one fit
40522	fitted models with up to 7 parameters
40523	fitted models with up to 7 parameters
40524	fitted models with up to 4 parameters
40525	fitted models with up to 6 parameters
40526	fitted models with up to 3 parameters
40527	fitted models with up to 5 parameters
40528	fitted models with up to 3 parameters
40529	-Inf AICc for at least one fit
40530	fitted models with up to 5 parameters
40531	-Inf AICc for at least one fit
40532	fitted models with up to 7 parameters
40533	-Inf AICc for at least one fit
40534	-Inf AICc for at least one fit
40535	fitted models with up to 7 parameters
40536	fitted models with up to 4 parameters
40537	fitted models with up to 7 parameters
40538	fitted models with up to 5 parameters
40539	-Inf AICc for at least one fit
40540	fitted models with up to 5 parameters
40541	fitted models with up to 7 parameters
40542	no R2 >= 0.5
40543	fitted models with up to 5 parameters
40544	fitted models with up to 5 parameters
40545	fitted models with up to 7 parameters
40546	fitted models with up to 7 parameters
40547	fitted models with up to 7 parameters
40548	fitted models with up to 7 parameters
40549	fitted models with up to 4 parameters
40550	fitted models with up to 4 parameters
40551	fitted models with up to 4 parameters
40552	fitted models with up to 5 parameters
40553	fitted models with up to 4 parameters
40554	fitted models with up to 4 parameters
40555	fitted models with up to 4 parameters
40556	fitted models with up to 4 parameters
40557	fitted models with up to 7 parameters
40558	no R2 >= 0.5
40560	fitted models with up to 5 parameters
40561	fitted models with up to 5 parameters
40563	fitted models with up to 5 parameters
40564	fitted models with up to 5 parameters
40565	fitted models with up to 3 parameters
40566	fitted models with up to 5 parameters
40567	fitted models with up to 5 parameters
40568	no R2 >= 0.5
40569	fitted models with up to 7 parameters
40570	fitted models with up to 5 parameters
40571	fitted models with up to 3 parameters
40572	fitted models with up to 5 parameters
40573	fitted models with up to 5 parameters
40574	fitted models with up to 3 parameters
40575	fitted models with up to 5 parameters
40576	fitted models with up to 4 parameters
40577	-Inf AICc for at least one fit
40578	no R2 >= 0.5
40579	fitted models with up to 4 parameters
40580	-Inf AICc for at least one fit
40581	fitted models with up to 5 parameters
40582	-Inf AICc for at least one fit
40583	-Inf AICc for at least one fit
40584	-Inf AICc for at least one fit
40585	fitted models with up to 3 parameters
40586	fitted models with up to 3 parameters
40587	fitted models with up to 3 parameters
40588	fitted models with up to 3 parameters
40589	fitted models with up to 3 parameters
40590	fitted models with up to 4 parameters
40591	fitted models with up to 4 parameters
40592	fitted models with up to 7 parameters
40593	-Inf AICc for at least one fit
40594	-Inf AICc for at least one fit
40595	-Inf AICc for at least one fit
40597	fitted models with up to 5 parameters
40598	fitted models with up to 3 parameters
40599	fitted models with up to 3 parameters
40600	fitted models with up to 3 parameters
40601	fitted models with up to 3 parameters
40602	fitted models with up to 3 parameters
40603	fitted models with up to 4 parameters
40604	fitted models with up to 4 parameters
40605	fitted models with up to 3 parameters
40606	fitted models with up to 4 parameters
40607	fitted models with up to 3 parameters
40608	fitted models with up to 6 parameters
40609	fitted models with up to 4 parameters
40610	-Inf AICc for at least one fit
40611	fitted models with up to 6 parameters
40612	fitted models with up to 4 parameters
40613	fitted models with up to 4 parameters
40614	-Inf AICc for at least one fit
40615	fitted models with up to 5 parameters
40616	fitted models with up to 6 parameters
40617	fitted models with up to 4 parameters
40618	-Inf AICc for at least one fit
40619	fitted models with up to 4 parameters
40620	-Inf AICc for at least one fit
40621	-Inf AICc for at least one fit
40622	no R2 >= 0.5
40623	fitted models with up to 4 parameters
40624	fitted models with up to 4 parameters
40625	-Inf AICc for at least one fit
40626	-Inf AICc for at least one fit
40627	-Inf AICc for at least one fit
40628	-Inf AICc for at least one fit
40629	fitted models with up to 4 parameters
40630	-Inf AICc for at least one fit
40631	fitted models with up to 4 parameters
40632	fitted models with up to 4 parameters
40633	-Inf AICc for at least one fit
40634	-Inf AICc for at least one fit
40635	fitted models with up to 4 parameters
40636	-Inf AICc for at least one fit
40637	-Inf AICc for at least one fit
40638	fitted models with up to 7 parameters
40639	fitted models with up to 5 parameters
40640	fitted models with up to 3 parameters
40641	fitted models with up to 3 parameters
40642	fitted models with up to 4 parameters
40643	-Inf AICc for at least one fit
40644	fitted models with up to 5 parameters
40645	fitted models with up to 3 parameters
40646	fitted models with up to 4 parameters
40647	fitted models with up to 3 parameters
40648	fitted models with up to 7 parameters
40649	fitted models with up to 7 parameters
40650	fitted models with up to 7 parameters
40651	-Inf AICc for at least one fit
40652	-Inf AICc for at least one fit
40653	-Inf AICc for at least one fit
40654	-Inf AICc for at least one fit
40655	-Inf AICc for at least one fit
40656	-Inf AICc for at least one fit
40657	-Inf AICc for at least one fit
40658	-Inf AICc for at least one fit
40659	-Inf AICc for at least one fit
40660	-Inf AICc for at least one fit
40661	-Inf AICc for at least one fit
40662	-Inf AICc for at least one fit
40664	-Inf AICc for at least one fit
40665	-Inf AICc for at least one fit
40669	-Inf AICc for at least one fit
40670	fitted models with up to 4 parameters
40671	fitted models with up to 5 parameters
40672	fitted models with up to 7 parameters
40673	fitted models with up to 5 parameters
40675	fitted models with up to 5 parameters
40676	fitted models with up to 4 parameters
40677	fitted models with up to 4 parameters
40678	fitted models with up to 4 parameters
40679	fitted models with up to 4 parameters
40680	fitted models with up to 5 parameters
40681	fitted models with up to 4 parameters
40682	fitted models with up to 7 parameters
40683	fitted models with up to 4 parameters
40684	fitted models with up to 7 parameters
40685	fitted models with up to 7 parameters
40686	fitted models with up to 7 parameters
40687	fitted models with up to 7 parameters
40688	fitted models with up to 7 parameters
40689	fitted models with up to 7 parameters
40690	fitted models with up to 5 parameters
40691	fitted models with up to 6 parameters
40692	fitted models with up to 5 parameters
40693	fitted models with up to 6 parameters
40694	fitted models with up to 5 parameters
40695	fitted models with up to 5 parameters
40696	fitted models with up to 5 parameters
40697	fitted models with up to 6 parameters
40698	fitted models with up to 4 parameters
40699	fitted models with up to 6 parameters
40700	fitted models with up to 5 parameters
40701	fitted models with up to 5 parameters
40702	fitted models with up to 4 parameters
40703	fitted models with up to 5 parameters
40704	fitted models with up to 4 parameters
40705	fitted models with up to 5 parameters
40706	fitted models with up to 4 parameters
40707	fitted models with up to 4 parameters
40708	fitted models with up to 4 parameters
40709	fitted models with up to 4 parameters
40710	fitted models with up to 4 parameters
40711	fitted models with up to 4 parameters
40712	fitted models with up to 4 parameters
40713	fitted models with up to 4 parameters
40714	fitted models with up to 4 parameters
40715	fitted models with up to 4 parameters
40716	fitted models with up to 4 parameters
40717	fitted models with up to 4 parameters
40718	fitted models with up to 4 parameters
40719	fitted models with up to 4 parameters
40720	fitted models with up to 4 parameters
40721	fitted models with up to 4 parameters
40722	fitted models with up to 4 parameters
40723	fitted models with up to 4 parameters
40724	fitted models with up to 4 parameters
40725	fitted models with up to 4 parameters
40726	fitted models with up to 3 parameters
40727	-Inf AICc for at least one fit
40728	fitted models with up to 3 parameters
40729	fitted models with up to 3 parameters
40730	fitted models with up to 3 parameters
40731	fitted models with up to 3 parameters
40732	fitted models with up to 3 parameters
40733	-Inf AICc for at least one fit
40734	fitted models with up to 3 parameters
40735	-Inf AICc for at least one fit
40736	fitted models with up to 5 parameters
40737	fitted models with up to 7 parameters
40738	fitted models with up to 7 parameters
40739	fitted models with up to 6 parameters
40740	fitted models with up to 5 parameters
40741	fitted models with up to 5 parameters
40742	fitted models with up to 3 parameters
40743	fitted models with up to 3 parameters
40744	fitted models with up to 3 parameters
40745	fitted models with up to 3 parameters
40746	fitted models with up to 7 parameters
40747	fitted models with up to 7 parameters
40748	fitted models with up to 3 parameters
40749	-Inf AICc for at least one fit
40750	-Inf AICc for at least one fit
40751	-Inf AICc for at least one fit
40752	-Inf AICc for at least one fit
40753	-Inf AICc for at least one fit
40754	fitted models with up to 7 parameters
40755	fitted models with up to 3 parameters
40756	fitted models with up to 3 parameters
40757	fitted models with up to 3 parameters
40758	fitted models with up to 3 parameters
40760	-Inf AICc for at least one fit
40761	fitted models with up to 5 parameters
40762	fitted models with up to 5 parameters
40763	fitted models with up to 5 parameters
40764	fitted models with up to 5 parameters
40765	fitted models with up to 5 parameters
40766	fitted models with up to 5 parameters
40767	fitted models with up to 3 parameters
40768	fitted models with up to 3 parameters
40769	fitted models with up to 7 parameters
40770	fitted models with up to 7 parameters
40771	fitted models with up to 7 parameters
40772	fitted models with up to 3 parameters
40773	-Inf AICc for at least one fit
40774	-Inf AICc for at least one fit
40775	fitted models with up to 4 parameters
40776	fitted models with up to 3 parameters
40777	-Inf AICc for at least one fit
40778	-Inf AICc for at least one fit
40779	fitted models with up to 4 parameters
40780	fitted models with up to 3 parameters
40781	-Inf AICc for at least one fit
40782	-Inf AICc for at least one fit
40783	-Inf AICc for at least one fit
40784	-Inf AICc for at least one fit
40785	-Inf AICc for at least one fit
40786	fitted models with up to 7 parameters
40787	fitted models with up to 4 parameters
40788	fitted models with up to 5 parameters
40789	fitted models with up to 5 parameters
40790	fitted models with up to 5 parameters
40791	fitted models with up to 5 parameters
40792	fitted models with up to 5 parameters
40793	fitted models with up to 5 parameters
40794	fitted models with up to 5 parameters
40795	fitted models with up to 5 parameters
40796	fitted models with up to 4 parameters
40797	fitted models with up to 5 parameters
40798	fitted models with up to 3 parameters
40799	fitted models with up to 3 parameters
40800	fitted models with up to 3 parameters
40801	fitted models with up to 6 parameters
40802	fitted models with up to 6 parameters
40803	fitted models with up to 7 parameters
40804	fitted models with up to 7 parameters
40805	fitted models with up to 7 parameters
40810	fitted models with up to 7 parameters
40811	fitted models with up to 4 parameters
40812	fitted models with up to 4 parameters
40813	fitted models with up to 7 parameters
40814	fitted models with up to 7 parameters
40815	fitted models with up to 7 parameters
40816	fitted models with up to 7 parameters
40817	fitted models with up to 7 parameters
40818	fitted models with up to 7 parameters
40819	fitted models with up to 7 parameters
40820	fitted models with up to 7 parameters
40821	fitted models with up to 7 parameters
40822	fitted models with up to 3 parameters
40823	-Inf AICc for at least one fit
40824	-Inf AICc for at least one fit
40825	fitted models with up to 3 parameters
40826	-Inf AICc for at least one fit
40827	-Inf AICc for at least one fit
40828	fitted models with up to 6 parameters
40829	fitted models with up to 7 parameters
40830	fitted models with up to 4 parameters
40831	fitted models with up to 4 parameters
40834	fitted models with up to 7 parameters
40835	fitted models with up to 7 parameters
40836	-Inf AICc for at least one fit
40837	fitted models with up to 3 parameters
40838	fitted models with up to 3 parameters
40839	fitted models with up to 3 parameters
40840	fitted models with up to 7 parameters
40841	fitted models with up to 7 parameters
40842	fitted models with up to 7 parameters
40843	fitted models with up to 7 parameters
40844	no R2 >= 0.5
40845	no R2 >= 0.5
40846	-Inf AICc for at least one fit
40847	-Inf AICc for at least one fit
40848	-Inf AICc for at least one fit
40849	-Inf AICc for at least one fit
40850	fitted models with up to 7 parameters
40851	-Inf AICc for at least one fit
40852	fitted models with up to 7 parameters
40853	fitted models with up to 7 parameters
40854	fitted models with up to 7 parameters
40855	no R2 >= 0.5
40856	fitted models with up to 7 parameters
40857	fitted models with up to 4 parameters
40858	fitted models with up to 5 parameters
40859	fitted models with up to 6 parameters
40860	fitted models with up to 5 parameters
40861	fitted models with up to 5 parameters
40862	fitted models with up to 4 parameters
40863	fitted models with up to 4 parameters
40864	fitted models with up to 5 parameters
40865	fitted models with up to 5 parameters
40866	fitted models with up to 5 parameters
40867	fitted models with up to 5 parameters
40868	fitted models with up to 5 parameters
40869	fitted models with up to 6 parameters
40870	fitted models with up to 5 parameters
40871	fitted models with up to 5 parameters
40872	fitted models with up to 7 parameters
40873	fitted models with up to 7 parameters
40874	fitted models with up to 4 parameters
40875	fitted models with up to 4 parameters
40876	fitted models with up to 4 parameters
40877	fitted models with up to 3 parameters
40878	-Inf AICc for at least one fit
40883	-Inf AICc for at least one fit
40884	-Inf AICc for at least one fit
40885	-Inf AICc for at least one fit
40886	-Inf AICc for at least one fit
40887	-Inf AICc for at least one fit
40888	-Inf AICc for at least one fit
40889	-Inf AICc for at least one fit
40890	-Inf AICc for at least one fit
40891	-Inf AICc for at least one fit
40892	-Inf AICc for at least one fit
40893	-Inf AICc for at least one fit
40894	-Inf AICc for at least one fit
40895	fitted models with up to 5 parameters
40896	fitted models with up to 4 parameters
40897	fitted models with up to 4 parameters
40898	fitted models with up to 4 parameters
40899	-Inf AICc for at least one fit
40900	-Inf AICc for at least one fit
40901	-Inf AICc for at least one fit
40902	-Inf AICc for at least one fit
40903	-Inf AICc for at least one fit
40904	-Inf AICc for at least one fit
40905	fitted models with up to 5 parameters
40906	fitted models with up to 4 parameters
40907	fitted models with up to 4 parameters
40908	fitted models with up to 4 parameters
40909	-Inf AICc for at least one fit
40910	fitted models with up to 3 parameters
40911	fitted models with up to 3 parameters
40912	fitted models with up to 3 parameters
40913	-Inf AICc for at least one fit
40914	fitted models with up to 3 parameters
40916	-Inf AICc for at least one fit
40917	fitted models with up to 3 parameters
40918	fitted models with up to 3 parameters
40919	fitted models with up to 3 parameters
40920	fitted models with up to 3 parameters
40921	fitted models with up to 3 parameters
40922	fitted models with up to 3 parameters
40923	fitted models with up to 3 parameters
40924	fitted models with up to 3 parameters
40925	fitted models with up to 3 parameters
40926	fitted models with up to 3 parameters
40927	fitted models with up to 3 parameters
40928	fitted models with up to 3 parameters
40929	fitted models with up to 4 parameters
40930	fitted models with up to 3 parameters
40931	fitted models with up to 4 parameters
40932	fitted models with up to 4 parameters
40933	fitted models with up to 3 parameters
40934	fitted models with up to 3 parameters
40935	fitted models with up to 4 parameters
40936	fitted models with up to 3 parameters
40937	fitted models with up to 4 parameters
40938	fitted models with up to 4 parameters
40939	fitted models with up to 3 parameters
40940	fitted models with up to 4 parameters
40941	fitted models with up to 4 parameters
40942	fitted models with up to 3 parameters
40943	fitted models with up to 4 parameters
40944	fitted models with up to 3 parameters
40945	-Inf AICc for at least one fit
40946	fitted models with up to 3 parameters
40947	fitted models with up to 3 parameters
40948	fitted models with up to 3 parameters
40949	fitted models with up to 3 parameters
40950	fitted models with up to 3 parameters
40951	fitted models with up to 3 parameters
40952	fitted models with up to 3 parameters
40953	fitted models with up to 3 parameters
40954	fitted models with up to 3 parameters
40955	fitted models with up to 3 parameters
40956	fitted models with up to 7 parameters
40957	fitted models with up to 7 parameters
40958	fitted models with up to 7 parameters
40959	fitted models with up to 7 parameters
40960	fitted models with up to 7 parameters
40961	fitted models with up to 7 parameters
40962	fitted models with up to 7 parameters
40963	fitted models with up to 7 parameters
40964	fitted models with up to 7 parameters
40965	fitted models with up to 7 parameters
40966	fitted models with up to 7 parameters
40967	fitted models with up to 7 parameters
40968	fitted models with up to 7 parameters
40969	fitted models with up to 7 parameters
40970	fitted models with up to 7 parameters
40971	fitted models with up to 7 parameters
40972	fitted models with up to 7 parameters
40973	-Inf AICc for at least one fit
40974	-Inf AICc for at least one fit
40975	fitted models with up to 3 parameters
40976	fitted models with up to 3 parameters
40977	-Inf AICc for at least one fit
40978	fitted models with up to 3 parameters
40979	fitted models with up to 3 parameters
40980	no R2 >= 0.5
40981	fitted models with up to 3 parameters
40982	fitted models with up to 5 parameters
40983	fitted models with up to 3 parameters
40984	fitted models with up to 3 parameters
40985	-Inf AICc for at least one fit
40986	fitted models with up to 3 parameters
40987	fitted models with up to 3 parameters
40988	fitted models with up to 3 parameters
40989	fitted models with up to 3 parameters
40990	fitted models with up to 3 parameters
40991	fitted models with up to 3 parameters
40992	fitted models with up to 3 parameters
40993	fitted models with up to 4 parameters
40994	fitted models with up to 7 parameters
40995	fitted models with up to 7 parameters
40996	fitted models with up to 7 parameters
40997	fitted models with up to 7 parameters
40998	fitted models with up to 7 parameters
40999	fitted models with up to 7 parameters
41000	fitted models with up to 7 parameters
41001	fitted models with up to 7 parameters
41002	fitted models with up to 7 parameters
41003	fitted models with up to 7 parameters
41004	fitted models with up to 7 parameters
41005	fitted models with up to 7 parameters
41006	fitted models with up to 6 parameters
41007	fitted models with up to 5 parameters
41008	fitted models with up to 5 parameters
41009	fitted models with up to 5 parameters
41010	fitted models with up to 5 parameters
41011	-Inf AICc for at least one fit
41012	-Inf AICc for at least one fit
41013	-Inf AICc for at least one fit
41014	-Inf AICc for at least one fit
41015	-Inf AICc for at least one fit
41016	-Inf AICc for at least one fit
41017	fitted models with up to 5 parameters
41018	fitted models with up to 7 parameters
41019	fitted models with up to 5 parameters
41020	fitted models with up to 7 parameters
41021	-Inf AICc for at least one fit
41022	fitted models with up to 7 parameters
41023	-Inf AICc for at least one fit
41024	-Inf AICc for at least one fit
41025	-Inf AICc for at least one fit
41026	-Inf AICc for at least one fit
41027	-Inf AICc for at least one fit
41028	-Inf AICc for at least one fit
41029	-Inf AICc for at least one fit
41030	-Inf AICc for at least one fit
41031	-Inf AICc for at least one fit
41032	-Inf AICc for at least one fit
41033	-Inf AICc for at least one fit
41034	-Inf AICc for at least one fit
41035	-Inf AICc for at least one fit
41036	-Inf AICc for at least one fit
41039	fitted models with up to 3 parameters
41040	fitted models with up to 6 parameters
41041	fitted models with up to 6 parameters
41042	fitted models with up to 4 parameters
41043	fitted models with up to 5 parameters
41044	fitted models with up to 6 parameters
41045	fitted models with up to 6 parameters
41046	fitted models with up to 7 parameters
41047	no R2 >= 0.5
41048	fitted models with up to 6 parameters
41049	fitted models with up to 6 parameters
41050	no R2 >= 0.5
41051	fitted models with up to 7 parameters
41052	fitted models with up to 7 parameters
41053	fitted models with up to 7 parameters
41054	fitted models with up to 3 parameters
41055	fitted models with up to 7 parameters
41056	no R2 >= 0.5
41057	no R2 >= 0.5
41058	no R2 >= 0.5
41059	no R2 >= 0.5
41060	no R2 >= 0.5
41061	no R2 >= 0.5
41062	no R2 >= 0.5
41063	fitted models with up to 7 parameters
41064	fitted models with up to 7 parameters
41065	fitted models with up to 4 parameters
41066	fitted models with up to 4 parameters
41067	fitted models with up to 7 parameters
41068	fitted models with up to 5 parameters
41069	fitted models with up to 4 parameters
41070	-Inf AICc for at least one fit
41071	-Inf AICc for at least one fit
41072	-Inf AICc for at least one fit
41073	-Inf AICc for at least one fit
41074	-Inf AICc for at least one fit
41075	-Inf AICc for at least one fit
41076	-Inf AICc for at least one fit
41077	-Inf AICc for at least one fit
41078	fitted models with up to 7 parameters
41079	fitted models with up to 7 parameters
41080	-Inf AICc for at least one fit
41081	-Inf AICc for at least one fit
41082	-Inf AICc for at least one fit
41083	-Inf AICc for at least one fit
41084	-Inf AICc for at least one fit
41085	-Inf AICc for at least one fit
41086	-Inf AICc for at least one fit
41087	-Inf AICc for at least one fit
41088	-Inf AICc for at least one fit
41089	fitted models with up to 3 parameters
41090	-Inf AICc for at least one fit
41091	-Inf AICc for at least one fit
41092	fitted models with up to 3 parameters
41093	-Inf AICc for at least one fit
41094	fitted models with up to 3 parameters
41095	fitted models with up to 3 parameters
41096	fitted models with up to 7 parameters
41097	no R2 >= 0.5
41098	no R2 >= 0.5
41099	fitted models with up to 7 parameters
41100	fitted models with up to 5 parameters
41101	no R2 >= 0.5
[truncated: 1,603 more rows]

## Sheet: Figure 3 (dendrogram)
Figure 3: reconstructed dendrogram of TPC models based on their average similarity of their fits
Newick_tree	The dendrogram in Newick format
Newick_tree	"(Ashrafi_III:0.9773035697,((Tomlinson-Menz:0.2347651364,Tomlinson-Phillips:0.2347651364):0.4313095146,(Logan_III:0.5644408736,((Lactin_II:0.3103184293,((Logan_I:0.02433587831,Lactin_I:0.02433587831):0.08511687585,(Rezende-Bozinovic:0.02932122797,(Ritchie:0.007833726367,Hinshelwood:0.007833726367):0.02148750161):0.08013152619):0.2008656751):0.1415279078,(Hobbs:0.3886458272,((Bilinear:0.1424594124…

## Sheet: Figure 3 (heatmap)
Figure 3: matrix of the AICc weight of each model (rows) for each thermal performance dataset of a biological trait (columns)
	6	15	20	40	61	65	66	70	71	72	73	74	75	76	79	140	205	220	229	252	263	264	266	279	280	281	287	288	289	290	293	307	310	311	349	434	438	440	457	461	469	470	477	480	494	496	504	523	524
Ashrafi III	0	0	0	0	0	0	0	0	0	0	0.00111831	0	0	0	0	0	0.0722313	0.522135	0.0176376	0	0	0	0	0	0	0	0	0	0	0	0	0	0	0	0	0	0	0	1.2919e-08	0	0	0	0	0.0115212	0	0	0.277378	0	0
Tomlinson-Menz	0	0	0	0	0	0	0	0	0	0	0	0	0	0	0	0	0	0	1.29093e-06	0	0	0.0113835	0.0107339	0	1.1654e-05	1.82407e-05	0	0	0	0	0	0.0187035	2.5232e-08	0	0	0	0	0.0402274	3.02012e-05	0.00142637	3.34741e-07	0	0	0	0	0.0922518	0	6.9703e-10	0
Tomlinson-Phillips	0.0473849	0.0804053	0.0576153	0.000291559	0.0725764	4.86777e-06	0.000878547	0.0325082	0	0.0279405	0.274912	0.0383789	0	0.0398671	0.000123966	0	0	0	0	0.00245601	8.23229e-08	0.046936	0.0617695	0	0.131793	0.206279	0.0191681	0.267724	0	0.101035	0.0843659	0.0808807	0.00381659	0.00296519	0.0127763	0	0.114494	0.022441	0.000373758	0.000896405	1.31012e-06	0	0.308576	0.0364774	0	0.0142384	0	0.919255	0
Logan III	0	0	0	0	0	0	0	0	0	0	0	0	0	0	0	0	0	0	0	0	0	0	0	0	0	0	0	0	0	0	0	0	0	0	0	2.91008e-07	0	0	0	0	0	0	0	0	0	0	0	0	0
Lactin II	0	0	0	0	0	0	0	0	0	0	0	0	0	0	0	0	0	0.000736286	9.05293e-06	0	0	0	0	9.47637e-08	1.56825e-05	0	0	0	0	0	0	0	0	0	0	0	0	0	0	0	0	0	0	0	0	0	0	0	0
Logan I	0	0	0	0	0	0	0	0	0	0	0	0	0	0	0	0	0	0	5.51312e-07	0	0	0.0124479	0	9.275e-08	1.25575e-05	0	0	0	0	0	0	0.01776	0	0	0	1.40916e-06	0	0	0.000260939	2.72556e-05	8.17097e-06	5.56781e-06	0	0	1.21137e-05	0.00278071	0	0	0
Lactin I	0	0.0633619	0	0	0	0	0	0	0	0	0	0	0	0	0	0	0	0	0.00623466	0	0	0	0	0.00104886	0.137216	0	0	0.081102	0	0	0	0	0	0.014385	0	0.00056767	0	0	0.00491827	0	0	0	0	0.0647335	0.00108457	0	0	0	0
Rezende-Bozinovic	0	0	0	0	0	0	0	0	0	0	0	0	0	0	0	0	0	0	7.74596e-07	0	0	0.0131448	0.0112589	1.02282e-07	1.45422e-05	2.23261e-05	0	0	0	0	0	0.0173162	8.90296e-12	0	0	1.97689e-06	0	0.00760195	0.000595744	3.46841e-05	1.89857e-05	1.16163e-05	0	0	1.87436e-05	0.00117641	0	0	0
Ritchie	0	0	0	0	0	0	0	0	0	0	0	0	0	0	0	0	0	1.05987e-06	6.60443e-07	0	0	0	0.010788	9.81019e-08	1.14237e-05	1.4122e-05	0	0	0	0	0	0.0163792	0	0	0	1.89618e-06	0	0	0	3.82214e-05	8.73404e-06	0	0	0	1.54555e-05	0.000384577	0	3.13288e-11	0
Hinshelwood	0	0	0	0	0	0	0	0	0	0	0	0	0	0	0	0	0	0	0	0	0	0.00664406	0	0	0	0	0	0	0	0	0	0	0	0	0	0	0	0	0	0	0	7.93581e-06	0	0	0	0	0	0	0
Hobbs	0	0	0	0	0	0	0	0	0	0	0	0	0	0	0	0	0	0	5.22584e-06	0	0	0.0136686	0.0108091	0	0	0	0	0	0	0	0	0.00195053	1.24708e-12	0	0	0	7.65694e-11	0.00957866	0	1.48971e-07	1.06284e-06	0.000143579	0	0	0.0012136	0	0	0	0
Bilinear	0	0	0	0	0	0	0	0	0	0	0	0	0	0	0	0	0	0	2.66073e-05	0	0	0.0126371	0	0	0	0	0	0	0	0	0	0	0	0	0	3.43084e-05	0	0.00112616	3.35811e-05	0	0.00080531	0.480379	0	0	0.00226477	0.0261192	0	3.30554e-11	0
Dent-like	0	0	0	0	0	0	0	0	0	0	0	0	0	0	0	0	0	0	2.13429e-17	0	0	0.000586265	0	0	0	0	0	0	0	0	0	0	0	0	0	2.10199e-10	0	0	0	0	9.46306e-05	2.95155e-06	0	0	1.25261e-06	0	0	0	0
modified Bilinear	0	0	0	0	0	0	0	0	0	0	0	0	0	0	0	0	0	0	0	0	0	0	0	0	0	0	0	0	0	0	0	0	0	0	0	1.13183e-21	0	0	0	0	0.000236209	1.41436e-21	0	0	1.26302e-12	0.00119339	0	0	0
modified Dent-like	0	0	0	0	0	0	0	0	0	0	0	0	0	0	0	0	0	0	0	0	0	0	0	0	0	0	0	0	0	0	0	0	0	0	0	0	0	0	0	0	0	0	0	0	3.90459e-32	3.9473e-05	0	0	0
Janisch II	0	0	0	0	0	0	0	0	0	0	0	0	0	0	0	0	0	1.46869e-06	3.029e-05	0	0	0.0143949	0.0108953	1.71757e-07	1.3936e-05	2.18762e-05	0	0	0	0	0	0.0191444	3.90302e-08	0	0	0.379428	8.6816e-11	0.0501482	0.00917995	0.00103674	4.71254e-05	0.00293356	0	0	0.00499681	0.00126362	0	7.40474e-10	0
Johnson-Lewin	0	0	0	0	0	0	0	0	0	0	0	0	0	0	0	0	0	1.60767e-06	1.97241e-05	0	0	0.0138598	0.0108265	0	0	0	0	0	0	0	0	0.0207793	3.40522e-12	0	0	0.294348	0	0.00558662	1.04717e-08	0	9.12153e-08	0.00244903	0	0	0.00521311	0.00171912	0	0	0
extended Johnson-Lewin	0	0	0	0	0	0	0	0	0	0	0	0	0	0	0	0	0	0	1.9594e-17	0	0	0.00231449	0.00147039	1.16502e-19	9.13234e-18	1.3388e-17	0	0	0	0	0	0	0	0	0	1.80854e-06	0	0.00205399	0	0	6.13689e-06	1.82788e-08	0	0	2.88329e-06	0.000169252	0	0	0
simplified Johnson-Lewin	0	0	0	0	0	0	0	0	0	0	0	0	0	0	0	0	0	1.60968e-06	1.81314e-05	0	0	0.00981733	0	0	0	2.4452e-06	0	0	0	0	0	0.0164835	0	0	0	0.292583	0	0.00965259	0	0	0	0.00229948	0	0	0.00520608	0.00173538	0	0	0
simplified extended Johnson-Lewin	0	0	0	0	0	0	0	0	0	0	0	0	0	0	0	0	0	0	1.89232e-17	0	0	0.0022795	0.00147026	1.16486e-19	0	1.33817e-17	0	0	0	0	0	0	0	0	0	1.79769e-06	0	0.001929	0	0	6.13008e-06	1.80791e-08	0	0	2.8794e-06	0.000170852	0	0	0
Eubank	0.0592224	0.0655492	0.165421	0.000392018	0.191306	3.85812e-06	0.000616535	0.205259	0	0.0177795	0.259166	0.0649098	0	0.03656	5.715e-05	0	0	0	0.00826254	0.001625	2.69488e-06	0.0613418	0.0632454	0	0.00726893	0.00275735	0.0422492	0.144366	0	0.100567	0.250795	0.0929918	0.00118022	0	0.0494587	0.000192969	0.202174	0.0283113	0.00795739	7.05002e-05	0.000119512	0.0417562	0.107743	0.000834127	0.487345	4.53755e-07	0.000816286	0.0376602	0.674607
Janisch I	0.0671647	0.0635633	0.0576147	0.000291559	0.0725762	2.84438e-05	0.158343	0.0280529	0	0.0295579	0.0451669	0.0382797	0	0.0465371	0.000469033	0	0	0	0.0197933	0.0041423	8.23223e-08	0.064475	0.0626522	0.00127895	0.151974	0.230571	0.0191681	0.0566616	0	0.0809193	0.0614404	0.0808807	0.00687134	0	0.0598909	0.000404251	0	0.0348594	0.69884	0.00265195	3.7146e-05	0.0410329	0.089644	0.00104823	0.239766	3.74994e-07	0	0.0158279	0.173471
Atkin	0.0715873	0.0633794	0.0576149	0.000291544	0.072576	0.000182539	0.747733	0.0256574	0	0.0391325	0.0952651	0.038279	0	0.0558088	0.00230125	0	0	0.035625	0.0183606	0.00748303	8.2305e-08	0.066998	0.0622817	0.00138364	0.109563	0.131121	0.019163	0.0458364	0	0.079265	0.0530602	0.080789	0.0163445	0.711065	0.0668992	0.023274	0.114485	0.042483	0.181293	0.0112199	4.79753e-05	0.0172946	0.0799261	0.0153645	0.0154108	4.7644e-06	0	0.0112574	0.0538474
Warren-Dreyer	0.0764676	0.0521427	0.0056841	0.000130793	0.0209908	0.270992	0.000255789	0.00258328	0	0.0753905	0.00171606	0.00704503	0.121586	0.0831013	0.0881144	0	0	0	0.0952439	0.131045	1.5549e-10	0.0711787	0.0542515	0.000753421	0.0102401	0.00424339	0.000480889	0.016197	0	0.0286974	0.00252494	0.0293413	0.00971083	0	0.0760622	0	0	0.0932391	0.000114012	0.121916	5.17519e-07	0.173177	0.0564232	0	0.0250857	0	0.0843606	0	0
Ashrafi I	0	0.0660589	0.210066	0.781481	0.137074	0.00281403	0.0586848	0.0854091	0	0	0.0219153	0.124116	0.0501043	0.0614113	0.0418293	0	0	0	0.0234082	0.0517552	1.81796e-05	0	0	0	0.148606	0.253123	0.132815	0.0356568	0	0	0.0964587	0	0	0	0.0721153	0	0	0	0	0.0955531	0	0	0	0	0	0	0	0	0
Briere I	0.0741723	0.0509819	0.00491507	9.11221e-05	0.0301485	0.00912289	0.00119837	0.00337285	0	0.0947868	0.166471	0.0122165	0	0.0720729	0.0675227	0	0	0	0.0487888	0.0297344	6.87458e-10	0	0	0.000598421	0.00353249	0	0.000593434	0.03054	0	0.0229407	0.0083825	0	0.331033	0	0.0691369	0	0	0	0.00446964	0.120125	0	0	0	0	0	0	0.161257	0	0
simplified β-type	0.0746602	0.0566464	0.0105379	0.000163553	0.0301823	0.109308	0.000671528	0.00566321	0	0.0552551	0.035671	0.0119152	0	0.0772351	0.20557	0	0	0	0.102259	0.0225905	4.50717e-10	0.0702175	0.0589347	0.000994888	0.0242449	0.014347	0.00101333	0.0207876	0	0.0400499	0.00697661	0.0442616	0.189815	0.189289	0.0736009	0.00060507	0	0.0840206	0.0123149	0.040203	2.73278e-05	0.136171	0.0633452	0.00563693	0.0141423	0	0.0175077	0	0.00386125
Mitchell-Angilletta	0.0758183	0.0611693	0.0206583	0.000216988	0.0310304	0.038728	0.00205078	0.00379606	1	0.0807124	0.0068648	0.0128011	0.514558	0.0704868	0.19204	0	0	0.434678	0.106493	0.0515212	1.06041e-09	0.0694906	0.0611157	0.989811	0.00794682	0.00985723	0.00338774	0.162328	1	0.0646867	0.00957859	0.0362109	0.128657	0	0.0746872	0.00142038	0.0659499	0.0540791	0.000617552	0.127836	3.33837e-06	0.0399052	0.0721118	0.00194892	0.0458898	0	0	0	0.0700968
Analytis-Kontodimas	0.0755801	0.060629	0.0179315	0.000207649	0.0285908	0.0376609	0.00178807	0.00319556	0	0.0849634	0.0196221	0.0113655	0.0450687	0.0718192	0.171	0	0	0	0.0696051	0.045623	7.90835e-10	0.0691346	0.0605297	0.000642739	0.00461235	0.000945666	0.00284733	0.024815	0	0.0622196	0.0074653	0.0331365	0.146228	0.0109749	0.0737699	0.00210585	0	0.053433	0.00101683	0.128274	1.03953e-05	0.0104738	0.0720272	0.053639	0.00497505	0	0.182759	0	0.00465267
Taylor-Sexton	0.0747047	0.0613402	0.0216533	0.000217194	0.0313547	0.00847956	0.0030554	0.00386026	0	0.0776233	0.0397076	0.0129953	0	0.0684965	0.0764301	0	0	0	0.0475533	0.0302017	1.11474e-09	0.0683604	0.0612581	0.00065405	0.00537149	0.0011051	0.00350317	0.0288143	0	0.0652321	0.00992242	0.0365335	0.127122	0.0705158	0.0715131	0.00259814	0	0.0497378	0.00345118	0.136049	1.86859e-05	0.00208172	0.0739626	0.175957	0.00344341	1.7487e-05	0.157295	0.00790157	0.00819172
Thornton-Lessem	0	0	0	0	0	0	0	0	0	0	0	0	0	0	0	0	0	0	0	0	0	0.000306244	0.000146089	0	0	0	0	0	0	0	0	0	0	0	0	1.22518e-26	0	0.000270684	0	0	5.97909e-09	3.6324e-25	0	0	4.44549e-14	0.00178716	0	0	0
simplified Asbury-Angilletta	0	0	0	0	0	0	0	0	0	0	0	0	0	0	0	2.10855e-05	0	0	1.32026e-06	0	0	0.00774275	0.0107981	0	4.29854e-06	7.42295e-06	0	0	0	0	0	0.0168505	1.10273e-08	0	0	0	4.82885e-09	0.0456546	0	0.000775571	0	0	0	0	0	0	0	0	0
Ashrafi II	0.0764642	0.0671916	0.163703	0.127225	0.104205	0.29506	0.000851509	0.241987	0	0.120357	0.00497311	0.261268	0.0918773	0.0819799	0.0793423	0	0	0	0.110855	0.178712	0.999202	0	0	0	0.104857	0.0307817	0.306138	0.0193871	0	0.112004	0.161248	0	0	0	0.076393	0	0.206251	0	0	0.073206	0	0	0	0	0	0	0	0	0
Ashrafi V	0	0	0	0	0	0	0	0	0	0	0	0	0	0	0	0	0	0.000639123	8.81333e-06	0	0	0	0	4.36893e-08	7.6588e-07	0	0	0	0	0	0	0	0	0	0	0	1.41562e-10	0	0	0	0	0	0	0	0	0	0	0	0
second-order polynomial	0.0763748	0.0679678	0.152349	0.0885609	0.0973989	0.100022	0.000543951	0.333555	0	0.124454	0.00370368	0.327271	0.108557	0.0879819	0.0277008	0	0.927769	0	0.100939	0.251971	0.000777013	0	0	0	0.0841808	0.0204833	0.433483	0.0174254	0	0.119723	0.194242	0.0455764	0	0	0.0763376	0	0.1962	0	0	0	0	0	0	0	0	0	0	0	0
Ashrafi IV	0	0	0	0	0	0	0	0	0	0	0	0	0	0	0	0	0	0.00122451	8.88813e-06	0	0	0	0	0	0	0	0	0	0	0	0	0	0	0	0	0	1.47579e-10	0	0	0	0	0	0	0	0	0	0	0	0
Briere II	0	0	0	0	0	0	0	0	0	0	0	0	0	0	0	0	0	0	1.26478e-05	0	0	0	0	5.7247e-08	3.43423e-07	0	0	0	0	0	0	0.00770776	2.76873e-10	0	0	1.09578e-06	0	0	0.000291378	0.0016128	3.80375e-06	0	0	0	0	0.020038	0	3.14391e-12	0
simplified Briere II	0	0	0	0	0	0	0	0	0	0	0	0	0	0	0	0	0	0	8.95848e-06	0	0	0	0.00986567	1.95715e-08	0	0	0	0	0	0	0	0.00289139	2.18536e-11	0	0	1.43493e-06	0	0.0150619	2.65357e-05	0.00101571	1.63964e-06	0	0	0	0.000686663	0.207469	0	1.12124e-11	0
Cardinal Temperature	0	0	0	0	0	0	0	0	0	0	0	0	0	0	0	0	0	0	9.03253e-06	0	0	0.014143	0.00986567	1.95715e-08	0	0	0	0	0	0	0	0.00289139	2.18536e-11	0	0	2.06551e-06	0	0.016846	3.35809e-05	0.00104671	2.7373e-06	0.00068675	0	0	0.000414553	0.0975903	0	3.31153e-11	0
Huey-Stevenson	0	0	0	0	0	0	0	0	0	0	0	0	0	0	0	0	0	0	6.25547e-18	0	0	0.00204686	0.00132949	1.3531e-20	0	0	0	0	0	0	0	0	0	0	0	1.62984e-11	0	0.00254582	0	0	8.87308e-08	6.68096e-10	0	0	2.55327e-07	0.00829385	0	0	0
Finstad-Jonsson	0	0	0	0	0	0	0	0	0	0	0	0	0	0	0	0	0	0	9.04738e-06	0	0	0.0140842	0.00986567	1.95715e-08	0	0	0	0	0	0	0	0.00289139	2.18536e-11	0	0	2.65285e-06	0	0.0141863	3.32961e-05	0.0010431	1.53098e-07	9.80522e-05	0	0	0.000201449	0.0320341	0	3.15479e-11	0
simplified Briere I	0.0764676	0.0564488	0.00877029	0.000169202	0.0153196	0.126882	0.000531628	0.000780475	0	0.124317	0.0123909	0.00468063	0.0682479	0.0873733	0.035795	0	0	0	0.0894165	0.174835	1.56262e-10	0	0	0.000210759	0	0	0.000918108	0.0191151	0	0.044375	0.00144513	0.0119088	0.0155971	0.000804972	0.0763381	0.000550297	0	0.0671271	7.21554e-05	0.0689417	0	0	0	0.631322	0.00183144	9.06185e-05	0.118626	0	0.00186931
linear-logistic	0	0	0	0	0	0	0	0	0	0	0	0	0	0	0	0	0	0	7.03798e-18	0	0	0	0.00124127	1.22595e-20	0	0	0	0	0	0	0	0	0	0	0	2.0201e-10	0	0	0	0	3.29407e-08	0	0	0	4.80227e-09	0	0	0	0
exponentially modified Gaussian	0	0	0	0	0	0	0	0	0	0	0	0	0	0	0	0	0	8.08521e-16	1.04981e-13	0	0	0.00319616	0.00368651	1.11402e-17	1.10712e-16	3.79631e-15	0	0	0	0	0	0	0	0	0	0.000131962	0	0.0090464	0	0	0	2.10502e-11	0	0	0.000113629	8.05205e-09	0	0	0
modified Gaussian	0	0	0	0	0	0	0	0	0	0	0	0	0	0	0	2.03581e-05	0	0.0011706	2.24379e-05	0	0	0.014165	0.0108496	9.04916e-08	4.97066e-06	7.59891e-06	0	0	0	0	0	0.0258167	3.43297e-11	0	0	0	9.83416e-09	0.0133552	0.00204885	0.00127151	0.987059	0.000264776	0	0	0.00469291	4.50971e-08	0	1.45955e-07	0
Stinner	0	0	0	0	0	0	0	0	0	0	0	0	0	0	0	0	0	0.00116614	0.069275	0	0	0.0154518	0.0943791	0.000688391	2.79311e-05	9.33296e-05	0	0	0	0	0	0.01776	1.01451e-11	0	0	1.7165e-06	1.3143e-10	0.0113872	0.00128572	0.00082986	0.0106591	0.000227344	0	0	0.00468158	4.28918e-08	0	7.94789e-11	0
Enzyme-assisted Arrhenius	0	0	0	0	0	0	0	0	0	0	0	0	0	0	0	0	0	0	4.50441e-18	0	0	0.00225056	0.00146285	8.73212e-20	3.99788e-18	5.45939e-18	0	0	0	0	0	0	0	0	0	5.59645e-12	0	0.00157715	0	0	1.43839e-07	8.82179e-10	0	0	6.71223e-07	0	0	0	0
Van't Hoff	0	0	0	0	0	0	0	0	0	0	0	0	0	0	0	0	0	0	0	0	0	0.01364	0.0108121	0	0	0	0	0	0	0	0	0.0193765	1.95351e-11	0	0	0	3.03987e-10	0.009452	0	0	0	0.000129033	0	0	0	0	0	0	0
Gaussian	0.073931	0.0631645	0.0454666	0.000269976	0.0646705	0.000710697	0.022797	0.0243192	0	0.0477296	0.0113365	0.0344783	0	0.0592688	0.011704	0	0	0	0.0655012	0.0163047	3.61304e-08	0.0681263	0.0622533	0.00145825	0.0683241	0.0922883	0.0150711	0.0292443	0	0.0782846	0.0520949	0.0765387	0.0236243	0	0.0710207	0.000672937	0.100446	0.0458348	0.0132297	0.0502502	7.61049e-06	0.0401514	0.0762406	0.00151625	0.0855853	0	0	0.0080978	0.00940281
Ruiz	0	0	0	0	0	0	0	0	0	0	0	0	0	0	0	0	0	0	5.79197e-06	0	0	0.0135628	0.0119517	2.77898e-07	6.46227e-05	0.00112701	0	0	0	0	0	0.0178878	1.78763e-11	0	0	1.74412e-06	5.53083e-10	0.00912492	0.0236649	0.000558225	0.000656469	0.00109649	0	0	0.0381846	8.90757e-08	0	2.09464e-07	0
Weibull	0	0	0	0	0	0	0	0	0	0	0	0	0	0	0	0	0	0	1.63948e-05	0	0	0.0141806	0.0109281	1.32178e-07	1.40508e-05	2.44972e-05	0	0	0	0	0	0.022534	1.75673e-10	0	0	0.000287546	5.24444e-10	0.0241712	0.00298755	0.00147021	2.01302e-05	0.00159928	0	0	0.00222613	0.0363799	0	6.37687e-09	0
skew-normal	0	0	0	0	0	0	0	0	0	0	0	0	0	0	0	0	0	3.54796e-06	2.26308e-05	0	0	0.0139821	0.0108215	1.34227e-07	6.48646e-06	8.2887e-06	0	0	0	0	0	0.0162642	2.16097e-11	0	0	0.000349362	7.78469e-11	0.0109206	0.00170766	0.00112202	1.60386e-05	0.00214516	0	0	0.0023667	0.110611	0	3.68044e-11	0
double Gaussian	0	0	0	0	0	0	0	0	0	0	0	0	0	0	0	0	0	4.21208e-06	5.79207e-06	0	0	0	0	1.29002e-07	0	0	0	0	0	0	0	0	0	0	0	0.000211501	0	0	0.000904686	0.000558229	0	0	0	0	0	0	0	0	0
Gaussian-Gompertz	0	0	0	0	0	0	0	0	0	0	0	0	0	0	0	0	0	0	4.00487e-18	0	0	0.00223655	0.00146954	9.64808e-20	8.85439e-18	1.07021e-17	0	0	0	0	0	0	0	0	0	1.88406e-09	0	0.00150244	0	0	2.57994e-06	6.11505e-10	0	0	5.25854e-07	0	0	0	0
O'Neill	0	0	0	0	0	0	0	0	0	0	0	0	0	0	0	0	0	0	5.12637e-06	0	0	0.0134324	0.0108656	1.38155e-07	1.21698e-05	1.66846e-05	0	0	0	0	0	0.0174875	1.59176e-11	0	0	0.000162068	8.6816e-11	0.008673	0.00261587	0.000470062	1.26346e-05	6.75359e-05	0	0	0.000706741	0.0181463	0	6.16288e-10	0
fourth-order polynomial	0	0	0	0	0	0	0	0	0	0	0	0	0	0	0	0	0	0	1.61512e-17	0	0	0	0	1.37997e-15	9.03326e-16	3.63337e-11	0	0	0	0	0	0	0	0	0	0	0	0	0	0	0	0	0	0	0	0	0	0	0
fifth-order polynomial	0	0	0	0	0	0	0	0	0	0	0	0	0	0	0	0	0	0	0	0	0	0	0	0	0	0	0	0	0	0	0	0	0	0	0	0	0	0	0	0	0	0	0	0	0	0	0	0	0
Ross-Ratkowsky	0	0	0	0	0	0	0	0	0	0	0	0	0	0	0	0	0	3.31531e-15	9.40928e-18	0	0	0.00234633	0.00146987	9.75103e-20	5.49199e-18	7.33566e-18	0	0	0	0	0	0	0	0	0	1.31093e-07	0	0.00192958	0	0	4.70941e-06	1.57011e-09	0	0	6.71211e-07	0.0200676	0	0	0
Sharpe-Schoolfield	0	0	0	0	0	0	0	0	0	0	0	0	0	0	0	0	0	0	0	0	0	0.000310813	0.00014629	0	0	0	0	0	0	0	0	0	0	0	0	4.19495e-22	0	0.000957226	0	0	6.10563e-07	4.24189e-24	0	0	8.82004e-13	0.000354906	0	0	0
simplified Sharpe-Schoolfield	0	0	0	0	0	0	0	0	0	0	0	0	0	0	0	0	0	0	0	0	0	0.000310786	0.000146277	0	0	0	0	0	0	0	0	0	0	0	0	4.16979e-22	0	0.000957687	0	0	6.09885e-07	4.22087e-24	0	0	8.80816e-13	0.000354798	0	0	0
extended Sharpe-Schoolfield	0	0	0	0	0	0	0	0	0	0	0	0	0	0	0	0	0	0	0	0	0	3.11617e-05	0	0	0	0	0	0	0	0	0	0	0	0	0	0	0	0.000107829	0	0	0	0	0	0	2.52475e-32	1.18444e-05	0	0	0
simplified extended Sharpe-Schoolfield	0	0	0	0	0	0	0	0	0	0	0	0	0	0	0	0	0	0	0	0	0	3.11591e-05	0	0	0	0	0	0	0	0	0	0	0	0	0	0	0	0.000107754	0	0	0	0	0	0	2.52135e-32	1.18408e-05	0	0	0
modified Deutsch	0	0	0	0	0	0	0	0	0	0	0	0	0	0	0	0	0	1.37569e-05	3.99945e-05	0	0	0	0	1.29002e-07	0	0	0	0	0	0	0	0	0	0	0	1.58465e-05	0	0	0.000904686	0.000820814	4.04077e-06	0.00116088	0	0	0.000437268	0.168599	0	3.64496e-11	0
Logan II	0	0	0	0	0	0	0	0	0	0	0	0	0	0	0	0	0	8.43876e-16	1.705e-17	0	0	0.00232585	0.00147162	1.14729e-19	9.12701e-18	2.32543e-18	0	0	0	0	0	0	0	0	0	9.65489e-11	0	0	0	0	1.44046e-06	6.9046e-09	0	0	3.145e-07	0.0309303	0	0	0
Stevenson	0	0	0	0	0	0	0	0	0	0	0	0	0	0	0	0	0	0	0	0	0	0	0	0	0	0	0	0	0	0	0	0	0	0	0	0	0	0	0	0	0	0	0	0	0	0	0	0	0
Wang-Lan-Ding	0	0	0	0	0	0	0	0	0	0	0	0	0	0	0	0	0	0	0	0	0	0	0	0	0	0	0	0	0	0	0	0	0	0	0	0	0	0	0	0	0	0	0	0	3.62164e-33	0	0	0	0
Rice Clock	0	0	0	0	0	0	0	0	0	0	0	0	0	0	0	0	0	0	0	0	0	0.000311228	0.000130769	0	0	0	0	0	0	0	0	0	0	0	0	7.18808e-26	0	5.3734e-05	0	0	1.20304e-07	1.35521e-24	0	0	3.24107e-13	0.0021505	0	0	0
Kumaraswamy	0	0	0	0	0	0	0	0	0	0	0	0	0	0	0	0	0	0	7.6245e-18	0	0	0.00232175	0.00145472	8.62208e-20	6.09676e-18	5.27551e-18	0	0	0	0	0	0	0	0	0	8.08693e-10	0	0.0120994	0	0	1.48342e-06	4.68865e-09	0	0	6.61831e-07	0.0291122	0	0	0
Asbury-Angilletta	0	0	0	0	0	0	0	0	0	0	0	0	0	0	0	0	0	0	0	0	0	0.000305821	0.000145995	0	0	0	0	0	0	0	0	0	0	0	0	2.07648e-25	0	0.00159625	0	0	1.63363e-07	1.53301e-24	0	0	3.47114e-13	0.00175431	0	0	0
Boatman	0	0	0	0	0	0	0	0	0	0	0	0	0	0	0	0	0	0	1.00311e-17	0	0	0.0023681	0.00145249	9.27819e-20	6.98214e-18	7.66032e-18	0	0	0	0	0	0	0	0	0	4.61284e-10	0	0.00411198	0	0	1.61596e-06	6.5792e-09	0	0	1.09615e-06	0.0277906	0	0	0
extended Briere	0	0	0	0	0	0	0	0	0	0	0	0	0	0	0	0	0	0	9.08413e-18	0	0	0	0	1.59204e-20	1.74816e-21	0	0	0	0	0	0	0	0	0	0	0	0	0	0	0	0	0	0	0	0	0	0	0	0
simplified extended Briere	0	0	0	0	0	0	0	0	0	0	0	0	0	0	0	0	0	0	9.27541e-18	0	0	0	0	0	0	0	0	0	0	0	0	0	0	0	0	0	0	0	0	0	0	0	0	0	0	0	0	0	0
Ratkowsky	0	0	0	0	0	0	0	0	0	0	0	0	0	0	0	0	0	6.77088e-05	1.03986e-05	0	0	0.0139202	0	6.45541e-08	0	0	0	0	0	0	0	0	8.6734e-11	0	0	1.22756e-05	0	0.00107378	0.000525051	0.00151509	8.96427e-06	9.85894e-05	0	0	0.000403671	0.00667237	0	0	0
third-order polynomial	0	0	0	0	0	0	0	0	0	0	0	0	0	0	0	0.999927	0	0	9.10177e-06	0	0	0	0	0.000156615	1.36295e-05	0.000683518	0	0	0	0	0	0	2.73835e-08	0	0	0	4.76511e-10	0	0.0202689	0	0	0	0	0	0	0	0	0	0
Newbery	0	0	0	0	0	0	0	0	0	0	0	0	0	0	0	3.10796e-05	0	0.0012678	8.9535e-06	0	0	0	0	0.000317662	9.64575e-06	1.53784e-05	0	0	0	0	0	0	0	0	0	0	5.02755e-08	0	0	0	0	0	0	0	0	0	0	0	0
Régnière	0	0	0	0	0	0	0	0	0	0	0	0	0	0	0	0	0	0	0	0	0	0.000315361	0.000146604	0	0	0	0	0	0	0	0	0	0	0	0	1.52167e-26	0	0.00111238	0	0	1.70628e-07	1.07401e-24	0	0	8.93894e-14	0.00195985	0	0	0
Thomas I	0	0	0	0	0	0	0	0	0	0	0	0	0	0	0	0	0	0.00126323	9.05852e-06	0	0	0.0141349	0.0108439	1.02696e-07	1.18565e-05	1.53901e-05	0	0	0	0	0	0.0169507	4.37283e-10	0	0	4.3747e-06	7.72128e-11	0.015437	0.000952547	0.00159445	8.56096e-06	0.00105127	0	0	0.000520339	0.00049369	0	3.80492e-11	0
Thomas II	0	0	0	0	0	0	0	0	0	0	0	0	0	0	0	0	0	8.01259e-16	6.2595e-18	0	0	0	0	0	7.49082e-18	1.83904e-17	0	0	0	0	0	0	0	0	0	0	0	0	0	0	0	0	0	0	0	0	0	0	0
Jöhnk	0	0	0	0	0	0	0	0	0	0	0	0	0	0	0	0	0	7.71867e-16	6.25706e-18	0	0	0.00231442	0.00150225	6.55065e-20	1.22319e-17	4.01293e-17	0	0	0	0	0	0	0	0	0	2.42599e-11	0	0.0022664	0	0	1.11711e-06	3.8902e-10	0	0	7.37706e-08	0.00316939	0	0	0
Cardinal Temperature with inflection	0	0	0	0	0	0	0	0	0	0	0	0	0	0	0	0	0	0	2.64399e-05	0	0	0.0142528	0.0714372	6.44362e-08	4.79827e-07	9.86741e-08	0	0	0	0	0	0.00788143	1.17689e-10	0	0	5.79913e-06	0	0.0141872	0.000379298	0.00153217	6.46694e-06	9.80764e-05	0	0	0.000201473	0.0306609	0	1.1964e-10	0
Wang-Engel	0	0	0	0	0	0	0	0	0	0	0	0	0	0	0	0	0	0	9.64538e-06	0	0	0.0141146	0.0107262	1.13502e-07	9.55319e-06	1.02829e-05	0	0	0	0	0	0.0137282	1.67672e-10	0	0	6.72522e-06	0	0.0228336	0.00125934	0.00151137	8.85702e-06	0.000525272	0	0	0.000332105	0.000128743	0	1.27234e-11	0
Yan-Hunt	0	0	0	0	0	0	0	0	0	0	0	0	0	0	0	0	0	0	9.75084e-06	0	0	0.0141108	0.0106956	1.17468e-07	7.73781e-06	7.8261e-06	0	0	0	0	0	0.0135137	1.43669e-10	0	0	7.15866e-06	0	0.0207569	0.00134078	0.0014968	8.60484e-06	0.000475265	0	0	0.000318599	6.49136e-05	0	9.95111e-12	0
Analytis-Allahyari	0	0	0	0	0	0	0	0	0	0	0	0	0	0	0	0	0	0	6.94993e-18	0	0	0.00231586	0.00134752	8.12588e-20	6.76529e-18	7.43742e-18	0	0	0	0	0	0	0	0	0	4.44969e-11	0	0.00316521	0	0	1.16213e-06	3.35943e-09	0	0	1.93141e-07	6.16962e-06	0	0	0
[truncated: 2,690 more columns]

## Sheet: Figure 4a
Figure 4a: matrix of the AICc weights of the ten best-fitting models (rows) across thermal performance datasets of biological traits with 4 distinct temperatures (columns)
	6	15	20	40	61	66	70	71	72	73	74	75	76	252	263	287	288	289	290	293	477	592	593	595	596	597	598	599	600	601	680	683	686	701	708	713	715	716	717	718	719	721	722	723	724	725	726	732	733
second-order polynomial	0.0763748	0.0679678	0.152349	0.0885609	0.0973989	0.000543951	0.333555	0	0.124454	0.00370368	0.327271	0.108557	0.0879819	0.251971	0.000777013	0.433483	0.0174254	0	0.119723	0.194242	0	0	0	0	0	0	0	0	0	0	0.00181428	0.00812709	0.0325162	0.508676	0.00194576	0.0612439	0.0832742	0.070845	0.144934	0.076712	0.110905	0.11327	0.00934871	0.152387	0.335156	0.112396	2.49193e-05	0.0414812	0.0497406
Mitchell-Angilletta	0.0758183	0.0611693	0.0206583	0.000216988	0.0310304	0.00205078	0.00379606	1	0.0807124	0.0068648	0.0128011	0.514558	0.0704868	0.0515212	1.06041e-09	0.00338774	0.162328	1	0.0646867	0.00957859	0.0721118	0.0665131	0.0739602	1.96481e-05	0.996421	0.11136	0	0.079591	0.0865631	0.00146346	2.22722e-09	0.000105619	0.000196965	0.0195994	0.00306249	0.0725438	0.0737384	0.0710707	0.0916253	0.0678888	0.0753505	0.0891288	0.73861	0.138246	0.0402305	0.00617633	0.000272747	0.0058467	0.0610859
Atkin	0.0715873	0.0633794	0.0576149	0.000291544	0.072576	0.747733	0.0256574	0	0.0391325	0.0952651	0.038279	0	0.0558088	0.00748303	8.2305e-08	0.019163	0.0458364	0	0.079265	0.0530602	0.0799261	0.133403	0.122903	6.44748e-05	1.01641e-08	0.0755232	0	0.126284	0.118611	0.00480927	2.22055e-07	0.443329	0.0334832	0	0.00709312	0.0728556	0.056123	0.070232	0	0.0930242	0.0368748	0.0618954	0.000472187	0.0561842	0.000169986	0.257755	0.0100598	0.050382	0.086512
Gaussian	0.073931	0.0631645	0.0454666	0.000269976	0.0646705	0.022797	0.0243192	0	0.0477296	0.0113365	0.0344783	0	0.0592688	0.0163047	3.61304e-08	0.0150711	0.0292443	0	0.0782846	0.0520949	0.0762406	0.11799	0.108932	2.82023e-05	8.04533e-07	0.0961026	0	0.112751	0.114752	0.131597	9.88687e-08	0.0292402	0.0253579	0	0.00437395	0.0760244	0.0621911	0.070658	0	0.0877215	0.0475294	0.0673959	0.00337561	0.0672924	0.000697801	0.271896	0.014415	0.0341089	0.0760752
Ashrafi II	0.0764642	0.0671916	0.163703	0.127225	0.104205	0.000851509	0.241987	0	0.120357	0.00497311	0.261268	0.0918773	0.0819799	0.178712	0.999202	0.306138	0.0193871	0	0.112004	0.161248	0	0	0	0	0	0	0	0	0	0	0.99817	0.0110304	0.049255	0.177073	0.0021421	0.0656781	0.0805524	0.0710344	0.129896	0.075992	0.0998917	0	0.000593176	0	0	0.127513	0	0.0462221	0.0515624
Janisch I	0.0671647	0.0635633	0.0576147	0.000291559	0.0725762	0.158343	0.0280529	0	0.0295579	0.0451669	0.0382797	0	0.0465371	0.0041423	8.23223e-08	0.0191681	0.0566616	0	0.0809193	0.0614404	0.089644	0.133408	0.122905	7.41071e-05	8.98076e-09	0.0729516	0	0.126295	0.118857	0.000951952	2.22056e-07	0	0.0350711	0	0.0107811	0.0653846	0.0453683	0.0677393	0	0.0930245	0.0230125	0.0466632	9.17039e-05	0.0232469	3.18392e-05	0.123888	0.000416012	0.0503828	0.10225
Eubank	0.0592224	0.0655492	0.165421	0.000392018	0.191306	0.000616535	0.205259	0	0.0177795	0.259166	0.0649098	0	0.03656	0.001625	2.69488e-06	0.0422492	0.144366	0	0.100567	0.250795	0.107743	0.228617	0.228997	0.000230448	1.57066e-09	0.0616191	0	0.203121	0.147304	6.39893e-05	1.47474e-05	0.0214829	0.0374644	3.4661e-05	0.0288863	0.0480759	0.032421	0.0618603	0	0.115132	0.0115788	0.0297576	1.85326e-05	0.00631145	4.81055e-06	0.0180036	1.58436e-05	0.688088	0.107988
Tomlinson-Phillips	0.0473849	0.0804053	0.0576153	0.000291559	0.0725764	0.000878547	0.0325082	0	0.0279405	0.274912	0.0383789	0	0.0398671	0.00245601	8.23229e-08	0.0191681	0.267724	0	0.101035	0.0843659	0.308576	0.133408	0.122905	0.999491	5.5522e-11	0	0	0.126295	0.166575	4.22977e-07	2.22056e-07	0.44333	0.0767532	0	0.916734	0.0454348	0.037865	0.0640966	0.0158752	0.0930245	0.0166094	0.0386377	3.92044e-06	0.00951923	8.19358e-06	0.0614808	4.49e-06	0.0503828	0.109348
Analytis-Kontodimas	0.0755801	0.060629	0.0179315	0.000207649	0.0285908	0.00178807	0.00319556	0	0.0849634	0.0196221	0.0113655	0.0450687	0.0718192	0.045623	7.90835e-10	0.00284733	0.024815	0	0.0622196	0.0074653	0.0720272	0.0610064	0.0692885	2.74981e-05	4.73729e-07	0.0918462	0	0.0747664	0.0815188	0.091945	1.63262e-09	7.14961e-05	2.09616e-08	0.0050196	0.0037191	0.0734315	0.0743564	0.0710466	0.0892021	0.0640258	0.0767304	0.0920571	0.111435	0.103805	0.0659503	0.00306238	0.000822278	0.00481329	0.0599266
Taylor-Sexton	0.0747047	0.0613402	0.0216533	0.000217194	0.0313547	0.0030554	0.00386026	0	0.0776233	0.0397076	0.0129953	0	0.0684965	0.0302017	1.11474e-09	0.00350317	0.0288143	0	0.0652321	0.00992242	0.0739626	0.0680561	0.0759091	3.85031e-05	5.21576e-08	0.0814657	0	0.076874	0.0880133	0.76906	2.32552e-09	0.000111967	0	0.00252265	0.00476906	0.0754431	0.0711979	0.0710779	0.0748861	0.0691343	0.0677156	0.0878967	0.00843764	0.141349	0.0110079	0.00706683	0.00910338	0.00601367	0.0641082
[truncated: 636 more columns]

## Sheet: Figure 4b
Figure 4b: matrix of the AICc weights of the ten best-fitting models (rows) across thermal performance datasets of biological traits with 5-7 distinct temperatures (columns)
	65	79	140	205	266	307	310	311	349	438	457	461	469	480	504	523	524	527	1044	1045	1046	1047	1048	1049	1050	1051	36049	36063	36105	36106	36144	36212	36213	36222	36290	36328	36352	36353	36360	36432	36433	36437	36438	36455	36463	36503	36574	36685	36686
Mitchell-Angilletta	0.038728	0.19204	0	0	0.0611157	0.0362109	0.128657	0	0.0746872	0.0659499	0.000617552	0.127836	3.33837e-06	0.00194892	0	0	0.0700968	0	0.0375269	0.0912901	0.103669	0.00629328	0.048404	0.0076428	0.066788	0.00616912	0.0696881	0.0473244	0.115928	1.60802e-05	0.0641792	0.122488	0.142357	0.0356356	1.88838e-08	0.0485093	0.0956536	0.000142241	0.197768	0	0	0.120461	0.00364008	0.358905	0.0300801	0	0.073125	0.442442	0.120998
Analytis-Kontodimas	0.0376609	0.171	0	0	0.0605297	0.0331365	0.146228	0.0109749	0.0737699	0	0.00101683	0.128274	1.03953e-05	0.053639	0.182759	0	0.00465267	0	0.0360786	0.093966	0.11751	0.00583958	0.0482695	0.00646062	0.0676426	0.00580889	0.0862799	0.0452327	0	0	0.0624701	0.243274	0.177414	0.00426899	1.80646e-08	0.0472035	0.0939828	0.000112045	0.0968579	0	0	8.57714e-05	0	0	0.0281345	0	0.0347909	0.156007	0.0784385
Atkin	0.000182539	0.00230125	0	0	0.0622817	0.080789	0.0163445	0.711065	0.0668992	0.114485	0.181293	0.0112199	4.79753e-05	0.0153645	0	0.0112574	0.0538474	0	0.0700063	0.0253165	0.0205372	0.000102895	0.00844571	0.000192864	0.00711724	0.0274628	0.00408083	0.0570209	0.105673	0.013019	0.125082	0.0907585	0.000342162	0.00131102	3.20613e-07	0.0666478	0.0678488	0.0136974	0.00174938	0	0.258452	0.0889918	0.174342	0	0.0644302	0	0.0902668	0.00404344	0.00667976
Gaussian	0.000710697	0.011704	0	0	0.0622533	0.0765387	0.0236243	0	0.0710207	0.100446	0.0132297	0.0502502	7.61049e-06	0.00151625	0	0.0080978	0.00940281	0	0.0559416	0.0433706	0.0414161	0.00033793	0.0150293	0.000590522	0.0170146	0.0160635	0.00795625	0.0569749	0.0985445	0.00146742	0.184417	0.0892966	0.00343148	0.010526	1.63295e-07	0.0642459	0.122106	0.00310248	0.026458	0	0	0.0645592	0.0240548	0.29428	0.0611635	0	0.0869945	0.0763708	0.0201284
Taylor-Sexton	0.00847956	0.0764301	0	0	0.0612581	0.0365335	0.127122	0.0705158	0.0715131	0	0.00345118	0.136049	1.86859e-05	0.175957	0.157295	0.00790157	0.00819172	0	0.0392466	0.0806989	0.107268	0.00214708	0.0329403	0.00244592	0.0454228	0.00634128	0.049887	0.0477096	0	0	0.090329	0.182193	0.184268	0.00178281	3.92192e-08	0.053523	0.132449	0.000215429	0.040459	0	0	0	0	0	0.0295723	0	0.030364	0.0535745	0.0342913
simplified β-type	0.109308	0.20557	0	0	0.0589347	0.0442616	0.189815	0.189289	0.0736009	0	0.0123149	0.040203	2.73278e-05	0.00563693	0.0175077	0	0.00386125	0	0.0283185	0.0991962	0.115772	0.00172649	0.0452622	0.00650574	0.0582561	0.00381438	0.208453	0.0346884	0.12758	0.000547072	0.14155	0.196771	0.0253669	0.00331092	2.42476e-10	0.011607	0.0803449	9.8301e-06	0.00163074	0.348296	0	0.196461	0.120791	0	0.0302149	0	0.0915924	0.136327	0.124974
simplified Briere I	0.126882	0.035795	0	0	0	0.0119088	0.0155971	0.000804972	0.0763381	0	7.21554e-05	0.0689417	0	0.631322	0.118626	0	0.00186931	0	0.0222552	0.101006	0.070767	0.39284	0.209095	0.282055	0.185447	0.00160297	0.196567	0	0	0	0.0126629	0	0.00289023	0.00912436	1.15349e-09	0.0280826	0.0244568	1.00367e-05	0.0368157	0	0	8.27289e-05	0	0	0.00716577	0.121085	0.0198081	0.0114482	0.181192
second-order polynomial	0.100022	0.0277008	0	0.927769	0	0.0455764	0	0	0.0763376	0.1962	0	0	0	0	0	0	0	0	0.0311029	0.0987797	0.0599724	0.273387	0.233712	0.346984	0.180322	0.00621364	0.206032	0.0810925	0.162145	0.614262	0.0120136	0	0.00283377	0.104603	9.4278e-10	0.0278235	0.0249395	2.54091e-05	0.0282804	0.190677	0	0.173679	0.109227	0	0.229701	0.435373	0.0984455	0.00477513	0.112103
Janisch I	2.84438e-05	0.000469033	0	0	0.0626522	0.0808807	0.00687134	0	0.0598909	0	0.69884	0.00265195	3.7146e-05	0.00104823	0	0.0158279	0.173471	0	0.120777	0.0111557	0.00791624	4.53124e-05	0.00473261	7.612e-05	0.00296999	0.109726	0.000572996	0.059256	0.0825259	0.0354685	0.111897	0.0419807	4.77308e-05	0.00179146	5.85917e-07	0.0502726	0.0150857	0.137418	0.000747607	0	0.308883	0.0224183	0.169285	0.310133	0.0790235	0	0.0902705	0.00193406	0.00321114
Eubank	3.85812e-06	5.715e-05	0	0	0.0632454	0.0929918	0.00118022	0	0.0494587	0.202174	0.00795739	7.05002e-05	0.000119512	0.000834127	0.000816286	0.0376602	0.674607	0	0.238392	0.00243011	0.00119489	1.00997e-05	0.00171221	1.90753e-05	0.000538434	0.584822	7.58438e-05	0.0669464	0.0736613	0.000627439	0.00601111	0.0246375	2.35243e-06	0.000607323	1.16933e-07	0.0128147	0.000825141	0.000208093	7.57421e-05	0	0.432665	0.00711566	0.132026	0.00433347	0.1112	0	0.093456	0.000142005	0.000703497
[truncated: 969 more columns]

## Sheet: Figure 4c
Figure 4c: matrix of the AICc weights of the ten best-fitting models (rows) across thermal performance datasets of biological traits with 8 or more distinct temperatures (columns)
	220	229	264	279	280	281	434	440	470	494	496	684	695	696	697	699	811	836	36035	36070	36143	36210	36215	36216	36217	36218	36258	36285	36292	36293	36298	36299	36300	36335	36354	36483	36484	36485	36559	36560	36565	36567	36568	36573	36579	36606	37340	37341	37342
Atkin	0.035625	0.0183606	0.066998	0.00138364	0.109563	0.131121	0.023274	0.042483	0.0172946	0.0154108	4.7644e-06	0.0779216	0	0	0.0608571	0.0760612	0.273514	0	0.0217308	0.0704048	0.0341912	0.0819246	0.0329529	0	0.0137965	0.0457762	1.30431e-05	0.0374095	0.0713648	0.0523474	0.00952998	0.00854456	0.173383	5.46518e-07	0.122524	0.0229408	0.0415602	0.0229264	0	0	0.00343376	0	0.0328616	0.0084472	0.127022	0.016624	0	5.5968e-14	0.0578399
Taylor-Sexton	0	0.0475533	0.0683604	0.00065405	0.00537149	0.0011051	0.00259814	0.0497378	0.00208172	0.00344341	1.7487e-05	0.0612144	0	0	0.0556797	0	0.0943576	0	0.206245	0.0554713	0.0100118	0.0585261	0.0312349	0	0.0118957	0.0497732	0	0.0213582	0.0755978	0.0704695	0.14	0.0777145	0.0930473	1.28074e-07	0.0624358	0.0700135	0.0328292	0.0129279	0	0	0	0	0.0165705	0.000138686	0	0.0732891	1.23186e-15	1.17489e-08	0.0343693
Analytis-Kontodimas	0	0.0696051	0.0691346	0.000642739	0.00461235	0.000945666	0.00210585	0.053433	0.0104738	0.00497505	0	0.0574354	0	0	0.0547214	0	0.0983595	0	0.18431	0.0401519	0.00864759	0.0521885	0.0416927	0	0.00973275	0.030447	0	0.0223251	0.0754853	0.0783981	0.211327	0.156901	0.0625133	1.05427e-07	0.0485297	0.0709614	0.0321331	0.0101781	0	0	0.00651678	0	0.013778	0.000550251	0	0.0980299	1.79617e-15	3.57715e-09	0.0461772
Weibull	0	1.63948e-05	0.0141806	1.32178e-07	1.40508e-05	2.44972e-05	0.000287546	0.0241712	0.00159928	0.00222613	0.0363799	0.000200131	0	0	0.00405629	0.00690653	5.27635e-05	0.183481	0.00201396	0.0210385	3.20324e-05	0.00582388	0.00914546	0	0.00265999	0.0161294	0.0166475	8.98477e-06	0.00586265	0.0107131	2.7204e-05	0.000505973	0.00269677	5.83064e-07	0.000329385	0.0213126	0.0207132	0.0338582	0	0.111563	0.04712	0.00518341	0.0114521	0.0437705	0.0563906	0.00141592	6.87196e-16	0.239269	0.0125182
Gaussian	0	0.0655012	0.0681263	0.00145825	0.0683241	0.0922883	0.000672937	0.0458348	0.0401514	0.0855853	0	0.0757864	0	0	0.0589453	0.0722785	0	0	0.0506039	0.114065	0.0307737	0.068025	0.0393227	0	0.0134706	0.0476759	6.22854e-06	0.0343181	0.0713227	0.0639827	0.0375721	0.0254797	0.247696	4.36452e-07	0.0887243	0.0406712	0.039308	0.0174093	0	0	0.10219	0.00474399	0.0293578	0.282234	0.245809	0.0529015	0	3.18204e-15	0.0565803
simplified β-type	0	0.102259	0.0702175	0.000994888	0.0242449	0.014347	0.00060507	0.0840206	0.136171	0.0141423	0	0.0566428	0	0	0.0587954	0.0580841	0	0	0.01795	0.0498913	0.0044113	0.0379935	0.0479742	0	0.00961263	0.0227576	0	0.0115916	0.0742565	0.0931033	0.102031	0.0618222	0.106874	1.30093e-07	0.085613	0.0310914	0.00182482	0.00437632	0	0	0	0	0.0259676	0	0	0.113801	2.1538e-15	1.14345e-10	0.0559604
Mitchell-Angilletta	0.434678	0.106493	0.0694906	0.989811	0.00794682	0.00985723	0.00142038	0.0540791	0.0399052	0.0458898	0	0.0606026	0	0	0.0551573	0	0.529796	0	0.171437	0.0415593	0.00983599	0.0521893	0.0564381	0	0.0112782	0.0460061	1.32452e-06	0.0258121	0.0731002	0.0793667	0.201275	0.156773	0.0748689	1.24848e-07	0.0450218	0.0696087	0.0327561	0.010171	0	0	0.117207	0	0.016292	0.022094	0	0.105826	0	3.93459e-14	0.0605422
Thomas I	0.00126323	9.05852e-06	0.0141349	1.02696e-07	1.18565e-05	1.53901e-05	4.3747e-06	0.015437	0.00105127	0.000520339	0.00049369	0.000190333	0	0	0.00393597	0.00455323	0	0	0.00354997	0.00749577	2.905e-06	0.00457148	0.0193376	0	0.00288278	0.0186884	1.1949e-05	3.05678e-06	0.00617709	0.0106365	2.16124e-05	0.00023258	0.00141995	8.16593e-08	0.000246967	0.0229272	0.0127193	0.0144949	0	0	0.00203687	0	0.0099447	8.95552e-05	0	0.00144383	2.69076e-16	3.45426e-08	0.0131749
skew-normal	3.54796e-06	2.26308e-05	0.0139821	1.34227e-07	6.48646e-06	8.2887e-06	0.000349362	0.0109206	0.00214516	0.0023667	0.110611	0.000188678	0	0	0.00377069	0.00449363	7.01794e-05	0	0.000959663	0.0223237	2.74924e-06	0.00402954	0.00690224	0	0.00260988	0.0133877	5.64066e-06	3.08017e-06	0.00697372	0.00858138	1.10117e-05	1.01817e-05	0.00275959	7.32943e-08	0.000299028	0.0175982	0.0112924	0.0128552	0	0	0.049652	0.00847113	0.00783658	0.0598032	0.054224	0.00136365	1.05786e-15	1.69223e-06	0.0119956
Cardinal Temperature with inflection	0	2.64399e-05	0.0142528	6.44362e-08	4.79827e-07	9.86741e-08	5.79913e-06	0.0141872	9.80764e-05	0.000201473	0.0306609	0.000105488	0	0.535968	0.00365353	0.00972273	0	0	0.00261839	0.0134043	9.06626e-07	0.00450732	0.0174334	0	0.00054224	4.08382e-05	0	3.04314e-05	0.00620438	0.0105826	4.73684e-05	0.000186144	0.0308779	6.37039e-09	0.000198319	0.0219411	0.0235445	0.0298452	0	0	0.00567044	0	0.00436693	0.000374499	0	0.00145223	2.35321e-16	3.55141e-09	0.0115805
[truncated: 987 more columns]

## Sheet: Figure 5a
Figure 5a: matrix of the AICc weights of the ten best-fitting models (rows) across thermal performance datasets of physiological traits (columns)
	36151	36290	36297	36675	36676	36678	36679	36680	36681	36682	36683	36684	36685	36686	36687	36688	36689	36690	36691	36692	36693	37361	37362	37363	37364	37933	37938	37939	37940	38038	38267	39597	39599	39600	39601	39603	39604	39605	39606	39607	39608	39609	39610	39611	39612	39613	39614	39641	40043
Ashrafi II	0.339582	8.18545e-09	0.00657596	9.71357e-08	1.69349e-07	0.0828206	0.258528	0.000844584	0.176237	0.00305095	0.000733903	0.306611	0.0153436	0.198171	0.0849386	0.148664	0.0393059	0.179049	0.0418935	0.235633	0.0399107	0.0193367	0.139047	0.0354879	1.41682e-06	0.000505734	0.0678133	0.135697	0.175584	1.02181e-06	0.0036451	0	0	0	0	0	0	0.00364457	0.0684111	0.124762	0	0	0	0	0.0601284	0.0589534	0.0119458	0	0.0467061
second-order polynomial	0	9.4278e-10	0.00453662	6.05277e-08	1.25651e-07	0.526493	0.712759	0.000720481	0.202234	0.00429547	0.000756133	0.645405	0.00477513	0.112103	0.0152575	0.238791	0.151026	0.301797	0.0296598	0.0771908	0.0209294	0.0169616	0.143906	0.032425	9.53416e-07	0.000255411	0.865954	0.182939	0.413879	6.66678e-07	0.00306346	0	0	0	0	0	0	0.00019753	0.0264567	0.0354267	0	0	0	0	0.102879	0.145437	0.0683655	0	0.044257
Atkin	0.0784876	3.20613e-07	0.0112546	4.99965e-06	1.27891e-09	2.88495e-05	0.000314782	0.00795259	0.0115757	0.000820822	0.974085	0.00073571	0.00404344	0.00667976	0.00286515	0.00108774	0.0050117	0.00196667	0.0636463	0.000560593	0.120608	0.0563403	0.1054	0.0726185	3.7684e-05	0.0455643	0.000959187	0.0684767	0.161823	0.978282	0.00163848	0.000197188	0.185672	0.0827295	0.0978713	0	0	0.737205	0.129876	0.120605	0.301586	3.57678e-05	0.368879	0.052855	0.0545314	0.0259304	0.00292303	0.108059	0.0600963
Gaussian	0.0744175	1.63295e-07	0.00879667	6.23283e-05	1.03207e-08	9.00796e-05	0.000217258	0.00391425	0.0198635	0.000746865	0.0211812	0.000597865	0.0763708	0.0201284	0.0414334	0.00244112	0.00908376	0.00346742	0.0551384	0.00515165	0.185748	0.030041	0.102362	0.0631376	1.59104e-05	0.00296633	0.00174058	0.0787042	0.223516	2.34544e-05	0.00156545	2.66172e-05	0.127036	0.0306882	0.0736039	0	0	0.0710415	0.0988458	0.0989155	0.00775762	1.86459e-05	0.628858	0.0285691	0.0295038	0.0346998	0.00483823	0.0892043	0.0635247
Janisch I	0.0784877	5.85917e-07	0.171581	8.60913e-07	2.22763e-10	8.37166e-06	0.000314799	0.960384	0.00352619	0.00268462	0.00107171	0.00073556	0.00193406	0.00321114	0.00256751	0.000330313	0.00229885	0.000579341	0.0944253	0.000400332	0.105415	0.05634	0.109551	0.1489	0.0002873	0.0102704	0.00015689	0.0301768	0.0141394	0.0177302	0.00395292	0.000448068	0.177195	0.104955	0.138117	0	0.588847	0.175939	0.251734	0.17321	0.321753	0.00172857	0.00195527	0.611773	0.721859	0.0134654	0.00115105	0.199308	0.0959999
Ashrafi I	0	5.59886e-06	0.434484	2.02199e-06	1.72495e-06	0.00143769	0.0254037	0.00269927	0.0792549	0.00137831	0.00144292	0.0413472	0.0782935	0.0174553	0.0090351	0.00236963	0.000880971	0.0109115	0.196613	0.0117153	0.128519	0.0279767	0.12756	0.0594608	9.74739e-06	0.0253573	0.000546491	0.0364862	0.00656671	1.28005e-05	0.0358166	0	0	0	0	0	0	0	0	0	0	0	0	0	0.0196393	0.0021446	0.000128298	0	0.0624617
Mitchell-Angilletta	0.0403813	1.88838e-08	0.0019487	8.27792e-07	0.00031405	0.000923835	3.37287e-05	0.00109818	0.0850577	1.78286e-05	0.000195415	0.000153768	0.442442	0.120998	0.568742	0.0215901	0.0246518	0.0314173	0.0415737	0.341664	0.0887888	0.000308883	0.0026955	0.0353172	4.22506e-06	0.00100964	0.016169	0.147828	0.000850424	3.75972e-06	6.19628e-05	8.74034e-06	0.054808	0.0172195	0.0545642	0	0	0.00362634	0.0503707	0.0618767	8.1347e-07	3.69952e-06	5.0065e-05	0.0161435	0.000299307	0.0587324	0.0116964	0.0504957	0.0535909
Eubank	0.127595	1.16933e-07	0.321283	4.27102e-08	2.17855e-11	1.7571e-06	0.00229735	0.0121964	0.000700241	0.968027	6.87785e-06	0.00296919	0.000142005	0.000703497	0.000327479	8.44984e-05	0.00102754	0.000117615	0.145332	6.38747e-05	0.0258406	0.0270726	0.111739	0.144784	0.00419735	0.0081707	3.00445e-05	0.0102161	0.000928503	1.42611e-05	0.704164	0.996349	0.0739407	0.38243	0.224655	0	0.411153	0.00300754	0.243209	0.195275	0.0155723	0.992218	2.54935e-06	0.0439298	0.000350435	0.00767246	0.000528646	0.227575	0.142864
Taylor-Sexton	0.0357711	3.92192e-08	0.00242471	8.7992e-05	1.04251e-05	0.000454191	3.47484e-05	0.00113854	0.0812832	1.8757e-05	0.00022428	0.000156217	0.0535745	0.0342913	0.0138248	0.00837842	0.00780887	0.0227178	0.0501658	0.00652936	0.0839755	0.000390831	0.00331153	0.0354313	7.57907e-06	0.0151561	0.0113206	0.147003	0.00154729	8.84058e-05	7.59355e-05	2.46733e-05	0.112956	0.0496825	0.0843319	0	0	0	0	0	0	0	0	0	0.000341604	0.000239774	1.9331e-05	0.051042	0
Analytis-Kontodimas	0.0326175	1.80646e-08	0.000769117	3.46671e-06	0.999467	0.00112863	2.78516e-05	0.000996372	0.0992319	1.14647e-05	5.30463e-05	0.000135279	0.156007	0.0784385	0.0697238	0.018985	0.0138024	0.0390733	0.0437484	0.0289205	0.0786223	0.000108781	0.00103296	0.0233169	4.27722e-06	0.00431543	0.0230012	0.134464	0.000202539	1.45792e-05	3.18529e-05	1.30015e-05	0.0729134	0.0312862	0.0673435	0	0	0	0	0	0	0	0	0	0.000117093	0.0115492	0.00135703	0.0483818	0
[truncated: 428 more columns]

## Sheet: Figure 5b
Figure 5b: matrix of the AICc weights of the ten best-fitting models (rows) across thermal performance datasets of emergent traits (columns)
	15	40	65	205	220	229	252	263	438	686	701	737	738	740	742	743	744	745	746	747	749	750	751	752	753	754	755	756	757	758	759	760	761	762	763	764	765	766	767	768	36035	36049	36100	36105	36106	36130	36131	36143	36144
Mitchell-Angilletta	0.0611693	0.000216988	0.038728	0	0.434678	0.106493	0.0515212	1.06041e-09	0.0659499	0.000196965	0.0195994	0.114048	0.000236455	0.00137241	1	1	0	0.041894	8.98322e-06	0.070351	2.57021e-10	0.999811	0.0432175	0.935009	0.0728175	0	0.00291841	0.0524928	0.0508953	0	0.00288969	0	0.0678305	0.99974	1.30536e-06	1	0.0616853	0.397936	0.724043	0.073462	0.171437	0.0696881	0.0259668	0.115928	1.60802e-05	0.0592655	0.00752568	0.00983599	0.0641792
Atkin	0.0633794	0.000291544	0.000182539	0	0.035625	0.0183606	0.00748303	8.2305e-08	0.114485	0.0334832	0	0	0.000288804	0.00244061	0	0	0	0.0683499	9.2766e-05	0.067462	9.99621e-11	0	0.100054	0	0.0596317	0.0222787	0.00533132	0.0651531	0.0724247	0	0.00182571	0	0.0629378	0	0.000819003	0	0.0761898	0.0718522	0.0244773	0.0714935	0.0217308	0.00408083	0.0493595	0.105673	0.013019	0.0768069	0.0254755	0.0341912	0.125082
Taylor-Sexton	0.0613402	0.000217194	0.00847956	0	0	0.0475533	0.0302017	1.11474e-09	0	0	0.00252265	0	0.00022856	0.00138785	0	0	0	0.0421567	0.880184	0.0687885	3.95736e-11	0	0.0105058	0	0.0728352	0.0196714	0.00513764	0.0531051	0.0516626	0	0.000603179	0	0.0678374	0	0.000269426	0	0.0619127	0.0030054	0.00547487	0.027779	0.206245	0.049887	0.0269493	0	0	0.0521452	0.00788287	0.0100118	0.090329
Analytis-Kontodimas	0.060629	0.000207649	0.0376609	0	0	0.0696051	0.045623	7.90835e-10	0	2.09616e-08	0.0050196	0	0.000227795	0.00128551	0	0	0	0.0399799	0.00801924	0.0699282	3.65097e-11	0	0.0134541	0	0.0731227	0.016432	0.00415089	0.0500765	0.0481845	0	0.000676227	0	0.0680533	0	0.550705	0	0.0601967	0.00476354	0.00724805	0.044138	0.18431	0.0862799	0.0246226	0	0	0.0541238	0.00644467	0.00864759	0.0624701
Gaussian	0.0631645	0.000269976	0.000710697	0	0	0.0655012	0.0163047	3.61304e-08	0.100446	0.0253579	0	0	0.000271692	0.00219538	0	0	0	0.0634619	3.76848e-06	0.0682811	8.87628e-11	0	0.061687	0	0.0617868	0.0144386	0.00327568	0.0633369	0.0668341	0	0.00638157	0	0.0633094	0	6.63803e-07	0	0.073523	0.0624139	0.0224617	0.0849962	0.0506039	0.00795625	0.0405302	0.0985445	0.00146742	0.0737843	0.020252	0.0307737	0.184417
simplified β-type	0.0566464	0.000163553	0.109308	0	0	0.102259	0.0225905	4.50717e-10	0	2.3708e-05	0.000527725	0	0.000201581	0.00134577	0	0	0	0.0453048	0.0993255	0.0746984	4.99971e-11	0	0.15377	0	0.0686509	0.0242196	0.00576656	0.0464107	0.0459291	0	0.000815294	0	0.0664144	0	0.000120923	0	0.062807	0.102985	0.0235593	0.0625361	0.01795	0.208453	0.0193011	0.12758	0.000547072	0.0279261	0.00232704	0.0044113	0.14155
simplified Briere I	0.0564488	0.000169202	0.126882	0	0	0.0894165	0.174835	1.56262e-10	0	1.04128e-06	0.260625	0.118901	0.000202048	0.000895275	0	0	0	0	0.00174198	0.0728524	2.13784e-11	0	0.00919	0	0.0688654	0.0149979	0.00394164	0.0367923	0.0370424	0	0.000329982	0	0.0709478	0	2.25877e-05	0	0	0.00230093	0.00544762	0.0374154	0.0279284	0.196567	0.00722365	0	0	0.0402221	0.00273662	0	0.0126629
Janisch I	0.0635633	0.000291559	2.84438e-05	0	0	0.0197933	0.0041423	8.23223e-08	0	0.0350711	0	0	0.000288819	0.00244062	0	0	0	0.0683501	1.16522e-06	0.0648609	9.99759e-11	0	0.0960946	0	0.0538158	0.0195085	0.00430527	0.0651531	0.0724256	0.262087	0.0536974	0	0.0623046	0	2.45422e-07	0	0.0761899	0.064408	0.0247105	0.116045	0.0011018	0.000572996	0.0901847	0.0825259	0.0354685	0.0768095	0.0254779	0.0341957	0.111897
second-order polynomial	0.0679678	0.0885609	0.100022	0.927769	0	0.100939	0.251971	0.000777013	0.1962	0.0325162	0.508676	0.24649	0.588619	0.165949	0	0	0.538895	0.102062	6.90259e-05	0.0741903	1.24488e-06	0	0.0728621	0.0155639	0.0777436	0.0107727	0.00245635	0.0910255	0.0900847	0	0.00105212	0.452218	0.0717382	0	5.83404e-06	0	0.0737217	0.0728141	0.0303278	0.0579792	0.0271481	0.206032	0.0180507	0.162145	0.614262	0.110913	0.364505	0.264131	0.0120136
Eubank	0.0655492	0.000392018	3.85812e-06	0	0	0.00826254	0.001625	2.69488e-06	0.202174	0.0374644	3.4661e-05	0	0.000347335	0.0052774	0	0	0	0.143688	6.35448e-07	0.0626477	3.24017e-10	0	0.170421	0.0161613	0.0380184	0.026139	0.00541664	0.0725604	0.105106	0.264342	0.810834	0	0.0597295	0	1.45264e-07	0	0.102209	0.0448498	0.0268939	0.143874	3.51289e-05	7.58438e-05	0.260578	0.0736613	0.000627439	0.0851766	0.051665	0.082832	0.00601111
[truncated: 1,962 more columns]

[truncated: 10 more sheets: Figure 5c, Figure 5d, Figure 5e, Figure 5f, Figure 6a, Figure 6b, Figure 6c, Supp. Figure 1, Supp. Figure 2, Supp. Figure 5 (heatmap)]
